# Supplementary material for: Loss of Ufsp1 does not cause major changes at the neuromuscular junction
Source: PLoS One. 2025 Aug 1;20(8):e0328690. doi: 10.1371/journal.pone.0328690 (PMC12316231; doi:10.1371/journal.pone.0328690)
Supplement: S1 File — (XLSX) [file pone.0328690.s004.xlsx]

## Sheet: Fig. 1E
			WT		KO
			Mean	SEM	Mean	SEM
		Heart	1.08076	0.04616	0	0
		TA Muscle	1.3818	0.1725	0.00124	0
		Lung	3.09425	0.30866	0	0
		Brain	2.91165	0.22926	0	0

## Sheet: Fig.2B
	TA Weight (g)
		WT	KO
		0.0479	0.042585
		0.038532	0.0453
		0.043003	0.044087
	GA Weight (g)
		WT	KO
		0.1335	0.1233
		0.1222	0.124
		0.138	0.118

## Sheet: Fig.2C
WT 1	WT 2	WT 3	KO 1	KO 2	KO 3
253.595	256.182	262.652	254.889	253.595	253.595
253.595	256.182	269.121	270.415	253.595	258.77
258.77	261.358	283.354	278.178	253.595	258.77
258.77	263.946	287.235	298.879	254.889	261.358
260.064	263.946	304.055	300.173	256.182	261.358
260.064	269.121	311.818	304.055	257.476	276.884
262.652	271.709	314.406	306.643	261.358	278.178
262.652	273.003	316.993	306.643	265.239	279.472
263.946	276.884	318.287	310.524	266.533	287.235
274.296	279.472	319.581	311.818	270.415	288.529
276.884	283.353	329.932	322.169	270.415	288.529
280.766	285.941	329.932	328.638	270.415	296.292
280.766	285.941	349.34	329.932	274.296	318.287
293.704	288.529	350.634	332.52	275.59	323.463
293.704	289.823	358.397	336.401	276.884	333.814
294.998	297.586	375.217	337.695	278.178	337.695
300.173	297.586	376.511	344.164	278.178	345.458
302.761	298.88	377.804	345.458	278.178	348.046
304.055	304.055	380.392	349.34	280.766	357.103
304.055	309.23	381.687	362.278	287.235	362.278
304.055	311.818	388.155	366.16	292.41	367.454
307.936	318.287	392.037	370.041	296.292	371.335
311.818	319.581	392.037	371.335	298.879	372.629
313.112	322.169	393.331	375.217	298.879	384.274
313.112	324.757	395.918	382.98	301.467	385.568
313.112	329.932	415.326	386.861	306.643	393.331
315.7	329.932	424.383	390.743	307.936	397.212
318.287	331.226	428.265	399.8	307.936	399.8
319.581	333.814	432.146	404.975	316.993	407.563
319.581	333.814	434.734	406.269	316.993	415.326
322.169	342.87	438.615	407.563	318.287	415.326
323.463	342.87	439.909	410.151	319.581	417.914
323.463	345.458	439.909	415.326	324.756	432.146
326.05	345.458	442.497	420.501	324.756	446.379
327.344	349.34	445.085	420.501	326.05	452.848
328.638	351.927	450.26	421.795	331.226	454.142
332.52	354.515	454.142	423.089	331.226	456.729
333.813	355.809	458.023	429.558	333.813	458.023
336.401	355.809	459.317	429.558	335.107	458.023
336.401	360.984	459.317	434.734	335.107	460.611
338.989	364.866	464.493	441.203	336.401	463.199
340.283	367.454	468.374	447.672	337.695	465.786
340.283	368.747	470.962	447.672	341.577	472.256
344.164	372.629	473.55	450.26	342.87	474.843
344.164	380.392	476.137	459.317	345.458	485.194
346.752	381.686	477.431	461.905	345.458	490.369
348.046	382.98	477.431	464.492	346.752	494.251
348.046	384.274	477.432	472.255	351.927	496.839
349.34	385.568	478.725	474.843	354.515	507.19
362.278	388.155	478.725	478.725	355.809	516.246
362.278	389.449	481.313	480.019	358.397	517.54
363.572	394.625	490.37	480.019	360.984	522.716
366.16	395.918	492.957	481.312	362.278	522.716
366.16	397.212	502.015	487.782	367.454	524.01
367.454	398.506	503.308	489.076	370.041	526.597
368.747	398.506	503.309	491.663	371.335	533.067
370.041	401.094	509.777	494.251	373.923	538.242
372.629	407.563	511.071	495.545	377.804	542.123
375.217	408.857	516.246	496.839	377.804	542.123
377.804	410.151	517.54	496.839	377.804	548.593
377.804	411.445	520.129	498.132	380.392	557.65
380.392	412.738	522.716	499.426	381.686	571.882
381.686	414.032	527.891	502.014	386.861	577.057
384.274	415.326	530.48	505.896	386.861	579.645
394.624	416.62	535.654	505.896	389.449	593.878
394.624	420.502	535.654	505.896	390.743	593.878
397.212	425.677	535.654	507.189	394.624	595.171
402.388	426.971	538.243	511.071	394.624	599.053
403.681	428.265	540.83	514.953	395.918	600.347
404.975	433.44	543.417	516.246	398.506	610.698
407.563	433.44	543.417	520.128	399.8	611.991
408.857	436.028	543.417	527.891	402.388	613.285
411.445	437.322	544.711	527.891	403.681	630.105
411.445	441.203	544.712	527.891	403.681	637.868
414.032	441.203	546.005	529.185	404.975	643.044
417.914	443.791	549.887	530.479	404.975	643.044
419.208	446.379	552.475	536.948	404.975	646.925
419.208	448.966	555.062	536.948	407.563	646.925
421.795	448.966	558.944	544.711	408.857	648.219
421.795	451.554	560.238	546.005	410.151	654.689
423.089	452.848	564.119	547.299	410.151	654.689
425.677	452.848	564.12	547.299	414.032	655.982
425.677	452.848	570.589	548.593	414.032	659.864
426.971	454.142	577.057	548.593	415.326	662.452
426.971	455.435	577.058	549.887	415.326	663.745
432.146	459.317	578.351	549.887	416.62	665.039
434.734	460.611	582.233	553.768	419.208	665.039
434.734	468.374	587.408	555.062	425.677	670.215
436.028	468.374	587.409	555.062	426.971	672.802
437.322	468.374	587.409	556.356	429.558	674.096
437.322	472.256	588.702	556.356	429.558	680.566
439.909	473.549	588.703	557.65	430.852	684.447
441.203	473.549	589.996	560.237	433.44	685.741
442.497	473.549	591.29	560.237	436.028	685.741
442.497	474.843	605.523	560.237	437.321	692.21
443.791	476.137	606.817	561.531	438.615	692.21
445.085	476.137	609.404	562.825	439.909	694.798
446.378	478.725	609.404	566.707	443.791	696.092
448.966	480.019	613.285	569.294	447.672	698.679
452.848	480.019	613.286	569.294	450.26	705.149
454.142	481.313	613.286	570.588	450.26	705.149
456.729	482.606	613.286	571.882	451.554	715.5
458.023	483.9	614.579	571.882	454.142	718.087
459.317	486.488	614.58	571.882	456.729	720.675
461.905	487.782	623.636	573.176	458.023	723.263
463.199	490.369	635.281	574.47	459.317	725.85
465.786	494.251	635.282	574.47	461.905	728.438
468.374	498.133	644.339	575.764	465.786	740.083
470.962	499.426	645.632	578.351	465.786	741.377
472.255	500.72	649.514	579.645	470.962	745.258
477.431	500.72	659.865	582.233	472.255	754.315
481.312	504.602	666.333	587.408	474.843	762.078
481.312	507.19	667.628	587.408	474.843	768.547
485.194	508.483	667.628	587.408	476.137	768.547
485.194	509.777	668.921	588.702	477.431	769.841
489.076	509.777	670.215	588.702	478.725	771.135
491.663	511.071	670.216	588.702	481.312	776.31
492.957	511.071	671.509	589.996	481.312	781.486
492.957	511.071	679.273	591.29	481.312	785.367
495.545	512.365	679.273	592.584	485.194	787.955
496.839	513.659	681.86	592.584	486.488	787.955
498.132	520.128	683.153	593.877	487.782	790.543
499.426	521.422	687.035	593.877	487.782	791.837
502.014	521.422	688.329	595.171	489.075	798.306
503.308	521.422	688.329	596.465	490.369	799.6
504.602	524.01	690.917	597.759	490.369	802.188
505.896	525.303	693.505	601.641	491.663	803.481
507.189	526.597	696.092	601.641	499.426	813.832
508.483	526.597	701.268	602.934	500.72	815.126
508.483	527.891	701.268	605.522	500.72	816.42
509.777	527.891	702.561	606.816	502.014	817.714
511.071	527.891	702.562	609.404	502.014	819.008
512.365	529.185	703.855	609.404	504.602	824.183
512.365	530.479	705.149	611.991	504.602	825.477
513.659	531.773	705.15	615.873	505.896	826.771
513.659	533.067	707.736	617.167	507.189	826.771
514.953	539.536	711.618	621.048	507.189	828.065
518.834	540.83	712.912	624.93	511.071	830.652
518.834	542.124	714.206	624.93	513.659	841.003
518.834	549.887	714.206	624.93	514.953	842.297
520.128	549.887	723.263	624.93	516.246	844.885
520.128	551.18	724.556	628.811	517.54	846.178
524.01	551.18	736.201	628.811	517.54	846.178
524.01	555.062	740.083	630.105	520.128	851.354
524.01	555.062	740.084	631.399	521.422	855.235
525.303	557.65	745.259	635.281	522.716	856.529
530.479	558.944	746.552	637.868	522.716	857.823
533.066	561.531	750.433	637.868	524.009	859.117
534.36	562.825	750.435	639.162	531.773	860.411
535.654	565.413	750.435	640.456	531.773	865.586
536.948	566.707	751.727	640.456	535.654	870.762
539.536	569.294	755.609	643.044	535.654	870.762
543.417	578.351	756.903	645.631	535.654	872.055
547.299	580.939	759.492	646.925	536.948	873.349
551.18	582.233	760.786	648.219	539.536	875.937
551.18	583.527	764.666	648.219	539.536	877.231
555.062	583.527	765.961	648.219	542.123	877.231
556.356	586.114	773.723	650.807	543.417	878.525
557.65	587.408	773.723	650.807	546.005	881.112
564.119	589.996	773.724	650.807	553.768	881.112
565.413	592.584	775.018	652.101	555.062	883.7
565.413	595.171	781.486	652.101	560.237	888.876
566.707	595.171	784.074	653.395	560.237	892.757
568	596.465	784.075	653.395	561.531	896.639
568	597.759	786.661	655.982	561.531	910.871
569.294	600.347	787.956	662.452	564.119	914.753
570.588	600.347	789.249	662.452	565.413	917.34
570.588	601.641	791.837	663.745	566.707	921.222
574.47	601.641	791.838	665.039	566.707	921.222
575.764	602.934	800.895	667.627	566.707	923.809
578.351	604.228	802.188	667.627	568	928.985
578.351	606.816	803.481	667.627	568	931.573
578.351	608.11	804.775	668.921	568	935.454
578.351	611.991	804.775	670.215	569.294	936.748
579.645	613.285	806.07	670.215	570.588	938.042
580.939	614.579	807.363	671.508	570.588	938.042
583.527	617.167	811.244	671.508	574.47	938.042
584.82	617.167	815.126	672.802	574.47	950.98
586.114	618.461	817.715	674.096	575.763	952.274
589.996	618.461	819.009	674.096	577.057	952.274
591.29	619.755	821.595	675.39	577.057	953.568
591.29	621.048	822.889	675.39	580.939	954.862
592.584	622.342	822.889	675.39	580.939	954.862
592.584	622.342	825.477	676.684	582.233	954.862
593.877	624.93	829.358	676.684	582.233	956.156
593.877	626.224	833.241	679.272	583.527	960.037
595.171	627.518	835.828	680.565	583.527	960.037
596.465	627.518	835.828	681.859	583.527	961.331
599.053	628.812	837.122	684.447	584.82	963.919
599.053	628.812	842.298	685.741	584.82	970.388
600.347	630.105	842.298	687.035	586.114	970.388
600.347	633.987	843.591	688.329	589.996	974.27
602.934	633.987	843.592	692.21	592.584	974.27
606.816	633.987	847.474	692.21	592.584	976.857
606.816	636.575	851.355	693.504	592.584	992.384
606.816	640.456	852.648	694.798	596.465	994.971
611.991	641.75	853.942	694.798	596.465	998.853
614.579	641.75	853.942	696.092	596.465	1000.15
618.461	644.338	855.235	696.092	597.759	1004.03
619.754	644.338	856.531	696.092	597.759	1005.32
622.342	649.513	868.175	696.092	599.053	1006.62
623.636	653.395	869.468	696.092	599.053	1011.79
623.636	653.395	869.469	698.679	599.053	1014.38
626.224	655.982	869.469	699.973	600.347	1015.67
628.811	658.57	873.349	701.267	601.64	1015.67
630.105	658.57	875.937	701.267	601.64	1019.55
631.399	658.57	877.231	702.561	604.228	1019.55
632.693	661.158	878.526	703.855	605.522	1020.85
632.693	662.452	881.112	706.442	606.816	1022.14
632.693	663.745	881.114	706.442	606.816	1023.44
635.281	665.039	881.114	706.442	608.11	1026.02
636.575	665.039	891.463	709.03	611.991	1026.02
636.575	668.921	892.759	709.03	613.285	1027.32
639.162	668.921	895.345	710.324	613.285	1028.61
640.456	670.215	895.346	711.618	615.873	1029.9
643.044	670.215	897.932	714.206	618.461	1037.67
644.338	672.802	900.52	715.499	619.754	1038.96
646.925	672.802	901.815	716.793	619.754	1041.55
648.219	675.39	903.108	718.087	622.342	1041.55
648.219	676.684	904.402	718.087	623.636	1042.84
649.513	676.684	905.696	719.381	626.224	1044.14
650.807	676.684	906.989	720.675	626.224	1044.14
650.807	677.978	908.283	721.969	626.224	1050.61
653.395	679.272	910.872	721.969	627.517	1051.9
653.395	679.272	912.166	721.969	627.517	1053.19
653.395	679.272	912.166	723.263	628.811	1054.49
654.688	680.566	917.34	725.85	628.811	1055.78
655.982	684.447	917.34	727.144	631.399	1058.37
659.864	685.741	921.222	729.732	631.399	1062.25
661.158	685.741	923.811	731.026	633.987	1064.84
665.039	687.035	925.105	731.026	635.281	1068.72
666.333	687.035	927.691	731.026	635.281	1070.02
666.333	688.329	931.573	732.319	636.574	1075.19
670.215	689.623	932.866	734.907	637.868	1076.48
671.508	689.623	934.16	737.495	640.456	1079.07
671.508	690.916	935.456	737.495	640.456	1081.66
672.802	692.21	939.336	738.789	643.044	1089.42
672.802	693.504	940.63	738.789	645.631	1090.72
674.096	693.504	944.513	738.789	648.219	1093.3
675.39	693.504	945.805	738.789	648.219	1093.3
677.978	693.504	945.806	738.789	649.513	1095.89
679.272	694.798	947.1	741.376	650.807	1097.18
679.272	694.798	950.98	741.376	652.101	1098.48
680.565	699.973	960.037	742.67	652.101	1103.65
681.859	699.973	960.039	742.67	655.982	1106.24
683.153	701.267	961.331	742.67	657.276	1110.12
683.153	701.267	962.625	743.964	657.276	1114.01
687.035	701.267	962.627	745.258	659.864	1114.01
688.329	702.561	966.507	745.258	659.864	1114.01
689.622	706.443	966.508	745.258	659.864	1116.59
690.916	709.03	966.508	745.258	659.864	1119.18
690.916	712.912	974.271	749.14	661.158	1119.18
692.21	712.912	975.564	749.14	662.451	1121.77
692.21	712.912	983.328	749.14	665.039	1123.06
692.21	712.912	984.621	749.14	665.039	1125.65
694.798	714.206	988.502	750.433	666.333	1125.65
697.385	714.206	988.504	751.727	666.333	1128.24
697.385	716.793	992.384	751.727	667.627	1128.24
697.385	716.793	993.679	753.021	672.802	1129.53
698.679	716.793	996.265	754.315	676.684	1133.41
699.973	718.087	997.559	754.315	679.272	1136
702.561	718.087	997.561	754.315	681.859	1138.59
702.561	719.381	1001.44	754.315	683.153	1142.47
703.855	719.381	1009.2	755.609	684.447	1152.82
706.442	723.263	1010.5	755.609	684.447	1155.41
706.442	724.556	1010.5	756.903	685.741	1158
706.442	725.85	1015.67	756.903	687.035	1160.58
706.442	725.85	1016.97	756.903	688.328	1161.88
707.736	725.85	1020.85	756.903	688.328	1161.88
707.736	725.85	1023.44	756.903	689.622	1163.17
709.03	727.144	1024.73	758.196	690.916	1173.52
710.324	728.438	1032.49	760.784	693.504	1174.82
710.324	728.438	1033.79	763.372	694.798	1174.82
710.324	728.438	1035.08	764.666	694.798	1174.82
715.499	731.026	1036.38	764.666	696.092	1177.4
715.499	731.026	1041.55	765.96	696.092	1178.7
716.793	732.32	1045.43	772.429	697.385	1179.99
718.087	734.907	1046.72	773.723	699.973	1182.58
719.381	736.201	1051.9	773.723	701.267	1186.46
720.675	737.495	1053.19	776.31	701.267	1187.76
721.969	738.789	1054.49	776.31	701.267	1189.05
721.969	742.67	1057.08	776.31	702.561	1198.11
723.263	742.67	1058.37	777.604	705.149	1199.4
725.85	743.964	1062.25	778.898	711.618	1203.28
725.85	743.964	1062.25	780.192	711.618	1205.87
727.144	745.258	1067.43	780.192	712.912	1205.87
728.438	745.258	1068.72	780.192	714.205	1207.16
728.438	745.258	1071.31	780.192	715.499	1208.46
729.732	746.552	1072.6	782.78	719.381	1209.75
731.026	746.552	1072.6	782.78	719.381	1214.93
731.026	747.846	1073.9	784.073	721.969	1214.93
732.319	749.14	1075.19	784.073	725.85	1216.22
732.319	749.14	1079.07	785.367	725.85	1216.22
733.613	751.727	1079.07	786.661	725.85	1221.39
736.201	751.727	1080.37	786.661	729.732	1221.39
741.376	754.315	1082.95	789.249	732.319	1223.98
745.258	759.49	1084.25	789.249	732.319	1230.45
745.258	759.49	1085.54	789.249	732.319	1233.04
749.14	762.078	1086.84	790.543	733.613	1235.63
749.14	763.372	1086.84	790.543	733.613	1236.92
749.14	767.254	1090.72	791.837	734.907	1239.51
749.14	767.254	1092.01	791.837	737.495	1242.1
751.727	767.254	1097.19	791.837	741.376	1243.39
751.727	769.841	1097.19	793.13	741.376	1244.68
753.021	769.841	1111.42	793.13	742.67	1249.86
753.021	772.429	1114.01	794.424	742.67	1251.15
753.021	772.429	1116.59	797.012	745.258	1256.33
753.021	772.429	1120.47	798.306	746.552	1256.33
754.315	772.429	1121.77	798.306	747.846	1256.33
755.609	776.311	1121.77	798.306	747.846	1262.8
756.903	776.311	1124.36	798.306	750.433	1264.09
758.196	776.311	1125.65	799.6	751.727	1266.68
759.49	777.604	1136	799.6	751.727	1266.68
759.49	777.604	1139.88	799.6	753.021	1267.97
762.078	778.898	1141.18	799.6	753.021	1267.97
762.078	780.192	1141.18	799.6	753.021	1267.97
764.666	780.192	1146.35	803.481	754.315	1267.97
767.253	782.78	1152.82	803.481	754.315	1270.56
768.547	782.78	1154.12	804.775	755.609	1273.15
768.547	785.367	1159.29	804.775	755.609	1274.44
769.841	789.249	1169.64	804.775	756.903	1275.74
771.135	789.249	1176.11	806.069	759.49	1275.74
772.429	789.249	1185.17	806.069	759.49	1284.79
773.723	790.543	1186.46	808.657	760.784	1284.79
773.723	793.131	1189.05	811.244	763.372	1288.67
775.017	793.131	1189.05	811.244	764.666	1289.97
777.604	794.424	1191.64	812.538	764.666	1289.97
777.604	795.718	1192.93	812.538	764.666	1291.26
777.604	797.012	1203.28	813.832	764.666	1295.14
778.898	798.306	1209.75	813.832	764.666	1296.44
780.192	798.306	1209.75	815.126	765.96	1296.44
781.486	798.306	1218.81	816.42	765.96	1297.73
781.486	802.188	1221.39	817.714	765.96	1297.73
787.955	803.481	1221.39	819.007	767.253	1305.49
790.543	803.481	1222.69	820.301	767.253	1308.08
791.837	803.481	1229.16	821.595	767.253	1308.08
793.13	804.775	1229.16	822.889	769.841	1308.08
794.424	804.775	1229.16	822.889	769.841	1313.26
794.424	806.069	1231.75	825.477	771.135	1313.26
797.012	806.069	1235.63	828.064	771.135	1314.55
798.306	807.363	1236.92	829.358	775.016	1317.14
798.306	809.951	1236.92	831.946	775.016	1317.14
800.894	811.244	1238.21	831.946	776.31	1318.43
800.894	816.42	1245.98	833.24	777.604	1318.43
800.894	817.714	1248.57	834.534	778.898	1319.73
803.481	817.714	1248.57	834.534	785.367	1322.32
804.775	820.301	1253.74	835.828	785.367	1326.2
806.069	822.889	1255.04	837.121	789.249	1328.79
806.069	822.889	1256.33	838.415	789.249	1330.08
807.363	824.183	1258.92	838.415	790.543	1331.37
808.657	825.477	1260.21	839.709	790.543	1332.67
808.657	825.477	1261.51	839.709	790.543	1333.96
808.657	826.771	1266.68	841.003	794.424	1333.96
808.657	826.771	1266.68	842.297	794.424	1335.25
808.657	826.771	1273.15	843.591	798.306	1344.31
811.244	826.771	1273.15	843.591	798.306	1344.31
811.244	828.065	1277.03	843.591	802.187	1345.61
811.244	828.065	1278.33	844.884	803.481	1345.61
812.538	830.652	1279.62	844.884	804.775	1346.9
815.126	833.24	1282.21	846.178	807.363	1350.78
819.007	834.534	1282.21	847.472	807.363	1350.78
820.301	835.828	1283.5	850.06	807.363	1350.78
820.301	837.121	1284.79	850.06	809.95	1352.07
822.889	838.415	1284.79	851.354	811.244	1353.37
822.889	839.709	1287.38	851.354	812.538	1354.66
822.889	839.709	1289.97	852.648	812.538	1357.25
822.889	841.003	1291.26	852.648	813.832	1357.25
824.183	841.003	1291.27	853.941	815.126	1359.84
826.771	842.297	1295.14	853.941	817.714	1361.13
829.358	844.885	1297.73	855.235	820.301	1362.42
830.652	844.885	1300.32	855.235	820.301	1366.31
830.652	844.885	1302.91	857.823	821.595	1367.6
831.946	846.178	1302.91	857.823	821.595	1367.6
834.534	846.178	1304.2	857.823	822.889	1368.89
835.828	850.06	1305.5	860.411	824.183	1376.66
835.828	850.06	1306.79	862.998	825.477	1390.89
835.828	850.06	1308.08	864.292	825.477	1392.18
837.121	852.648	1308.08	864.292	826.77	1393.48
837.121	853.942	1308.08	865.586	828.064	1397.36
837.121	856.529	1311.96	866.88	829.358	1398.65
838.415	856.529	1318.43	868.174	829.358	1398.65
839.709	857.823	1322.32	869.468	830.652	1398.65
842.297	857.823	1322.32	872.055	831.946	1399.95
846.178	859.117	1322.32	873.349	831.946	1401.24
846.178	860.411	1328.79	873.349	834.534	1402.53
847.472	860.411	1328.79	874.643	834.534	1402.53
848.766	861.705	1330.08	874.643	834.534	1405.12
852.648	862.999	1330.08	875.937	834.534	1407.71
852.648	862.999	1330.08	877.231	835.827	1411.59
855.235	864.292	1333.96	878.525	835.827	1414.18
857.823	868.174	1337.84	878.525	838.415	1418.06
857.823	869.468	1341.72	879.818	838.415	1423.24
859.117	870.762	1343.02	881.112	839.709	1424.53
860.411	872.055	1343.02	881.112	839.709	1428.41
861.705	873.349	1344.31	882.406	839.709	1429.7
865.586	874.643	1345.61	883.7	841.003	1431
866.88	878.525	1346.9	883.7	842.297	1431
866.88	881.112	1346.9	884.994	842.297	1432.29
868.174	881.112	1350.78	884.994	844.884	1433.59
869.468	882.406	1353.37	888.875	844.884	1437.47
872.055	883.7	1354.66	891.463	847.472	1438.76
872.055	883.7	1355.96	892.757	848.766	1443.94
872.055	884.994	1357.25	896.638	850.06	1445.23
873.349	884.994	1358.54	900.52	851.354	1447.82
875.937	887.582	1358.55	900.52	852.647	1447.82
875.937	887.582	1363.72	901.814	857.823	1451.7
878.525	888.876	1365.01	901.814	862.998	1454.29
879.818	890.169	1365.01	901.814	862.998	1458.17
881.112	890.169	1367.6	903.108	865.586	1458.17
881.112	890.169	1372.78	903.108	865.586	1463.35
881.112	890.169	1375.36	904.402	866.88	1463.35
881.112	891.463	1376.66	905.695	868.174	1468.52
882.406	892.757	1377.95	906.989	870.761	1469.82
884.994	894.051	1379.24	906.989	872.055	1469.82
886.288	894.051	1381.83	906.989	874.643	1471.11
890.169	896.639	1387.01	908.283	875.937	1472.4
891.463	897.932	1388.3	908.283	879.818	1473.7
894.051	899.226	1392.19	909.577	882.406	1477.58
896.638	900.52	1396.07	910.871	882.406	1484.05
896.638	901.814	1399.95	913.459	882.406	1487.93
897.932	901.814	1401.24	913.459	883.7	1489.22
901.814	904.402	1402.53	914.752	883.7	1490.52
901.814	908.283	1406.42	916.046	883.7	1491.81
903.108	909.577	1407.71	916.046	884.994	1493.1
905.695	909.577	1410.3	917.34	884.994	1494.4
905.695	910.871	1412.88	917.34	884.994	1495.69
909.577	910.871	1418.06	918.634	884.994	1496.98
910.871	910.871	1418.06	918.634	886.288	1498.28
912.165	913.459	1421.94	919.928	886.288	1502.16
916.046	913.459	1421.94	921.222	887.581	1503.45
917.34	914.753	1424.53	922.516	888.875	1504.75
917.34	914.753	1424.53	925.103	890.169	1507.34
918.634	916.046	1425.82	925.103	890.169	1508.63
919.928	916.046	1427.12	928.985	891.463	1508.63
919.928	916.046	1432.29	928.985	892.757	1511.22
921.222	922.516	1434.88	928.985	894.051	1512.51
921.222	923.81	1434.88	930.279	894.051	1512.51
922.516	923.81	1434.88	932.866	895.345	1512.51
922.516	925.103	1436.17	934.16	896.638	1518.98
923.809	925.103	1440.06	934.16	897.932	1520.28
923.809	927.691	1441.35	936.748	899.226	1520.28
925.103	928.985	1441.35	936.748	899.226	1522.86
928.985	930.279	1442.64	936.748	900.52	1522.86
930.279	930.279	1443.94	939.336	901.814	1522.86
931.572	931.573	1443.94	939.336	901.814	1526.74
934.16	935.454	1443.94	940.629	903.108	1528.04
935.454	935.454	1445.23	940.629	903.108	1529.33
936.748	936.748	1445.23	941.923	905.695	1529.33
938.042	938.042	1446.53	943.217	906.989	1530.63
939.336	939.336	1450.41	943.217	908.283	1530.63
940.629	940.63	1450.41	943.217	908.283	1531.92
941.923	943.217	1451.7	943.217	909.577	1535.8
943.217	943.217	1452.99	944.511	909.577	1539.68
943.217	943.217	1455.58	944.511	909.577	1540.98
943.217	944.511	1456.88	945.805	909.577	1544.86
944.511	947.099	1460.76	947.099	910.871	1547.45
945.805	947.099	1460.76	947.099	912.165	1547.45
948.393	950.98	1464.64	949.686	913.458	1550.03
948.393	952.274	1464.64	949.686	913.458	1550.03
949.686	952.274	1465.93	949.686	916.046	1551.33
949.686	952.274	1468.52	949.686	917.34	1552.62
949.686	956.156	1472.4	950.98	917.34	1552.62
952.274	956.156	1472.4	952.274	919.928	1552.62
952.274	957.45	1473.7	954.862	919.928	1555.21
953.568	957.45	1477.58	954.862	919.928	1555.21
956.156	957.45	1480.16	956.156	921.222	1557.8
956.156	960.037	1480.16	956.156	921.222	1560.38
956.156	960.037	1481.46	956.156	922.515	1561.68
960.037	960.037	1482.76	957.449	925.103	1562.97
961.331	961.331	1489.22	957.449	926.397	1564.27
961.331	962.625	1489.22	957.449	927.691	1569.44
962.625	962.625	1490.52	958.743	927.691	1572.03
963.919	962.625	1493.1	960.037	928.985	1573.32
963.919	962.625	1498.28	962.625	930.279	1574.62
966.506	963.919	1499.57	963.919	931.572	1575.91
967.8	963.919	1499.57	965.213	935.454	1577.2
967.8	966.507	1499.57	966.506	938.042	1578.5
967.8	966.507	1500.87	967.8	939.335	1579.79
969.094	967.8	1500.87	969.094	940.629	1579.79
969.094	967.8	1502.16	969.094	941.923	1579.79
970.388	969.094	1503.45	970.388	941.923	1582.38
970.388	971.682	1509.92	971.682	944.511	1582.38
971.682	972.976	1512.51	971.682	945.805	1582.38
974.27	974.27	1512.51	972.976	945.805	1584.97
978.151	975.564	1513.81	974.27	945.805	1587.56
978.151	976.857	1515.1	975.563	947.099	1590.14
978.151	976.857	1516.39	976.857	948.392	1591.44
979.445	978.151	1520.28	978.151	949.686	1594.02
980.739	979.445	1520.28	978.151	949.686	1595.32
982.033	989.796	1520.28	978.151	950.98	1597.91
983.326	989.796	1521.57	979.445	950.98	1600.49
983.326	993.677	1528.04	979.445	952.274	1601.79
983.326	994.971	1530.63	983.326	953.568	1601.79
984.62	998.853	1534.51	983.326	953.568	1604.38
988.502	1000.15	1537.1	983.326	957.449	1605.67
989.796	1000.15	1538.39	984.62	957.449	1605.67
989.796	1002.73	1538.39	984.62	958.743	1608.26
989.796	1004.03	1543.56	987.208	958.743	1610.84
991.09	1005.32	1548.74	988.502	960.037	1610.84
992.383	1005.32	1548.74	993.677	960.037	1612.14
993.677	1006.62	1551.33	994.971	960.037	1612.14
993.677	1007.91	1551.33	994.971	961.331	1614.73
993.677	1009.2	1551.33	996.265	963.919	1622.49
993.677	1011.79	1553.92	996.265	963.919	1625.08
997.559	1013.09	1555.21	996.265	965.212	1625.08
997.559	1015.67	1555.21	997.559	966.506	1627.66
998.853	1015.67	1556.5	997.559	967.8	1630.25
998.853	1015.67	1557.8	998.853	969.094	1634.13
1001.44	1015.67	1559.09	1000.15	969.094	1634.13
1007.91	1016.97	1562.97	1000.15	970.388	1634.13
1010.5	1019.55	1562.97	1001.44	972.976	1635.43
1011.79	1019.55	1564.27	1002.73	972.976	1638.02
1013.09	1020.85	1569.44	1004.03	974.269	1638.02
1013.09	1022.14	1569.44	1004.03	974.269	1638.02
1014.38	1024.73	1575.91	1009.2	975.563	1639.31
1014.38	1026.02	1577.2	1010.5	978.151	1640.6
1015.67	1026.02	1577.2	1010.5	978.151	1643.19
1015.67	1026.02	1578.5	1011.79	979.445	1643.19
1015.67	1029.9	1581.09	1011.79	979.445	1643.19
1018.26	1029.9	1582.38	1013.09	979.445	1645.78
1018.26	1031.2	1587.56	1013.09	980.739	1648.37
1020.85	1031.2	1588.85	1014.38	980.739	1649.66
1020.85	1033.79	1588.85	1016.97	983.326	1652.25
1022.14	1036.38	1590.14	1022.14	983.326	1662.6
1022.14	1036.38	1590.14	1022.14	985.914	1665.19
1026.02	1037.67	1594.02	1022.14	985.914	1667.77
1026.02	1038.96	1596.61	1024.73	987.208	1667.77
1027.32	1040.26	1597.91	1024.73	988.502	1669.07
1027.32	1040.26	1605.67	1027.32	989.796	1669.07
1028.61	1041.55	1605.67	1027.32	989.796	1671.65
1028.61	1044.14	1605.67	1029.9	991.089	1674.24
1028.61	1048.02	1612.14	1029.9	992.383	1675.54
1029.9	1049.31	1616.02	1029.9	993.677	1679.42
1029.9	1050.61	1617.31	1031.2	994.971	1680.71
1031.2	1051.9	1617.32	1032.49	994.971	1680.71
1031.2	1051.9	1618.61	1032.49	996.265	1683.3
1031.2	1051.9	1618.61	1033.79	997.559	1683.3
1031.2	1054.49	1619.9	1036.37	997.559	1685.89
1031.2	1055.78	1619.9	1038.96	997.559	1685.89
1032.49	1055.78	1622.49	1041.55	998.853	1687.18
1033.79	1057.08	1626.37	1041.55	1002.73	1688.47
1033.79	1058.37	1635.43	1042.84	1002.73	1689.77
1035.08	1058.37	1635.43	1044.14	1002.73	1692.36
1036.37	1060.96	1639.31	1045.43	1002.73	1693.65
1037.67	1060.96	1640.61	1046.72	1004.03	1693.65
1040.26	1060.96	1643.19	1046.72	1006.62	1694.94
1040.26	1060.96	1645.78	1046.72	1007.91	1698.83
1044.14	1060.96	1647.07	1048.02	1007.91	1700.12
1045.43	1062.25	1649.66	1050.61	1010.5	1701.41
1046.72	1062.25	1650.95	1050.61	1013.09	1702.71
1048.02	1063.55	1653.54	1051.9	1014.38	1704
1048.02	1064.84	1656.13	1051.9	1015.67	1704
1048.02	1067.43	1656.13	1051.9	1016.97	1705.3
1048.02	1068.72	1660.01	1053.19	1016.97	1705.3
1049.31	1070.02	1663.89	1053.19	1016.97	1707.88
1049.31	1072.6	1665.19	1054.49	1018.26	1710.47
1051.9	1075.19	1665.19	1054.49	1018.26	1713.06
1051.9	1075.19	1666.48	1057.08	1018.26	1715.65
1053.19	1076.48	1667.77	1058.37	1019.55	1719.53
1054.49	1077.78	1667.77	1058.37	1020.85	1722.12
1055.78	1079.07	1667.78	1058.37	1023.44	1723.41
1057.08	1080.37	1669.07	1059.66	1023.44	1726
1058.37	1081.66	1674.24	1059.66	1026.02	1726
1062.25	1081.66	1674.24	1059.66	1026.02	1728.59
1062.25	1082.95	1676.83	1060.96	1027.32	1731.17
1062.25	1085.54	1682.01	1060.96	1028.61	1732.47
1063.55	1085.54	1682.01	1062.25	1029.9	1732.47
1063.55	1086.84	1683.3	1062.25	1032.49	1733.76
1063.55	1086.84	1684.59	1063.55	1032.49	1733.76
1064.84	1088.13	1684.59	1063.55	1033.79	1735.05
1064.84	1089.42	1684.59	1063.55	1033.79	1736.35
1067.43	1090.72	1685.89	1064.84	1035.08	1737.64
1067.43	1090.72	1687.18	1064.84	1035.08	1738.93
1072.6	1092.01	1689.77	1064.84	1038.96	1738.93
1072.6	1093.3	1692.36	1066.13	1040.26	1738.93
1073.9	1094.6	1693.65	1070.01	1040.26	1738.93
1073.9	1094.6	1694.94	1071.31	1042.84	1742.82
1076.48	1095.89	1696.24	1071.31	1042.84	1742.82
1076.48	1097.19	1698.83	1072.6	1042.84	1744.11
1077.78	1097.19	1702.71	1075.19	1042.84	1745.4
1081.66	1099.77	1702.71	1075.19	1045.43	1747.99
1081.66	1101.07	1705.3	1076.48	1046.72	1751.87
1084.25	1102.36	1710.47	1077.78	1048.02	1753.17
1086.84	1103.65	1715.65	1077.78	1048.02	1754.46
1086.84	1106.24	1718.23	1081.66	1048.02	1754.46
1088.13	1107.54	1719.53	1082.95	1050.61	1758.34
1090.72	1108.83	1719.53	1082.95	1051.9	1759.64
1092.01	1108.83	1722.12	1085.54	1053.19	1760.93
1092.01	1112.71	1722.12	1086.84	1053.19	1760.93
1093.3	1114.01	1723.41	1086.84	1053.19	1760.93
1097.18	1116.59	1723.41	1089.42	1054.49	1762.22
1098.48	1117.89	1727.29	1090.72	1054.49	1763.52
1102.36	1117.89	1727.29	1092.01	1057.08	1763.52
1102.36	1117.89	1727.29	1092.01	1058.37	1764.81
1102.36	1117.89	1728.59	1092.01	1060.96	1764.81
1104.95	1119.18	1729.88	1093.3	1060.96	1766.11
1104.95	1120.47	1729.88	1093.3	1062.25	1768.69
1108.83	1120.47	1732.47	1097.18	1062.25	1769.99
1108.83	1121.77	1735.05	1097.18	1063.55	1769.99
1110.12	1123.06	1736.35	1098.48	1066.13	1772.58
1112.71	1124.36	1740.23	1099.77	1067.43	1773.87
1112.71	1126.94	1745.4	1101.07	1068.72	1775.16
1112.71	1129.53	1747.99	1102.36	1070.01	1775.16
1112.71	1129.53	1747.99	1103.65	1070.01	1776.46
1115.3	1129.53	1749.29	1103.65	1072.6	1776.46
1115.3	1130.83	1749.29	1103.65	1072.6	1776.46
1116.59	1133.41	1753.17	1104.95	1072.6	1777.75
1117.89	1134.71	1754.46	1104.95	1075.19	1780.34
1120.47	1134.71	1755.76	1107.54	1076.48	1781.63
1123.06	1134.71	1755.76	1108.83	1076.48	1782.93
1123.06	1137.3	1757.05	1108.83	1077.78	1784.22
1124.36	1137.3	1760.93	1108.83	1079.07	1784.22
1126.94	1138.59	1766.11	1109.12	1080.37	1785.51
1126.94	1138.59	1768.69	1110.12	1080.37	1785.51
1128.24	1138.59	1768.69	1111.42	1081.66	1788.1
1128.24	1139.88	1768.69	1111.42	1082.95	1790.69
1129.53	1139.88	1773.87	1111.42	1082.95	1791.98
1130.83	1141.18	1775.17	1111.42	1082.95	1793.28
1132.12	1141.18	1777.75	1115.3	1085.54	1793.28
1133.41	1141.18	1781.63	1116.59	1085.54	1794.57
1137.3	1141.18	1781.63	1116.59	1085.54	1794.57
1137.3	1141.18	1782.93	1120.47	1086.83	1795.87
1137.3	1142.47	1785.51	1121.77	1086.83	1797.16
1139.88	1142.47	1785.51	1121.77	1088.13	1797.16
1139.88	1143.76	1789.4	1121.77	1088.13	1798.45
1139.88	1145.06	1793.28	1123.06	1089.42	1801.04
1139.88	1146.35	1794.57	1124.36	1093.3	1802.33
1142.47	1146.35	1794.57	1124.36	1094.6	1802.33
1142.47	1146.35	1795.87	1124.36	1095.89	1802.33
1143.76	1150.23	1795.87	1126.94	1097.18	1804.92
1145.06	1151.53	1797.16	1126.94	1099.77	1806.22
1145.06	1151.53	1797.16	1126.94	1099.77	1808.8
1146.35	1152.82	1799.75	1126.94	1099.77	1810.1
1147.65	1152.82	1801.04	1128.24	1101.07	1810.1
1147.65	1154.12	1801.04	1128.24	1102.36	1810.1
1148.94	1154.12	1802.33	1130.83	1102.36	1812.68
1148.94	1154.12	1806.22	1130.83	1102.36	1813.98
1150.23	1158	1810.1	1133.41	1103.65	1815.27
1151.53	1159.29	1811.39	1134.71	1103.65	1815.27
1152.82	1159.29	1813.98	1134.71	1104.95	1815.27
1152.82	1159.29	1813.98	1137.3	1106.24	1816.57
1152.82	1161.88	1815.27	1138.59	1108.83	1817.86
1152.82	1165.76	1815.28	1139.88	1110.12	1821.74
1155.41	1165.76	1819.15	1139.88	1110.12	1823.04
1156.7	1165.76	1820.45	1141.18	1111.42	1824.33
1156.7	1169.64	1820.45	1141.18	1111.42	1824.33
1156.7	1170.93	1821.74	1145.06	1111.42	1833.39
1163.17	1172.23	1826.92	1146.35	1112.71	1834.68
1165.76	1173.52	1828.21	1146.35	1112.71	1838.56
1167.05	1177.4	1828.21	1147.65	1112.71	1842.44
1168.35	1177.4	1832.09	1147.65	1114.01	1843.74
1168.35	1179.99	1835.97	1148.94	1114.01	1850.21
1168.35	1179.99	1839.86	1148.94	1115.3	1854.09
1168.35	1181.29	1841.15	1150.23	1116.59	1856.68
1168.35	1181.29	1843.74	1151.53	1117.89	1857.97
1170.93	1181.29	1846.33	1152.82	1119.18	1859.26
1173.52	1182.58	1846.33	1154.12	1119.18	1860.56
1174.82	1182.58	1847.62	1154.12	1119.18	1863.14
1177.4	1183.87	1848.91	1154.12	1120.47	1864.44
1177.4	1183.87	1848.91	1156.7	1120.47	1864.44
1178.7	1185.17	1848.91	1158	1121.77	1864.44
1182.58	1185.17	1850.21	1160.58	1123.06	1868.32
1182.58	1187.76	1855.38	1160.58	1123.06	1869.61
1182.58	1187.76	1859.26	1161.88	1124.36	1870.91
1185.17	1189.05	1861.85	1161.88	1124.36	1873.5
1185.17	1189.05	1864.44	1163.17	1124.36	1876.08
1187.76	1190.34	1864.44	1163.17	1125.65	1876.08
1189.05	1190.34	1864.44	1164.47	1125.65	1877.38
1189.05	1191.64	1867.03	1164.47	1125.65	1877.38
1191.64	1194.22	1870.91	1165.76	1125.65	1885.14
1194.22	1195.52	1870.91	1167.05	1126.94	1886.43
1198.11	1196.81	1870.91	1167.05	1128.24	1887.73
1199.4	1198.11	1870.91	1167.05	1129.53	1889.02
1200.69	1198.11	1878.67	1168.35	1133.41	1892.9
1203.28	1199.4	1878.67	1168.35	1134.71	1894.2
1203.28	1200.69	1879.96	1168.35	1134.71	1895.49
1204.58	1200.69	1879.96	1170.23	1136	1896.79
1204.58	1200.69	1881.26	1172.23	1136	1898.08
1204.58	1200.69	1883.85	1172.23	1137.3	1905.84
1205.87	1204.58	1883.85	1172.23	1137.3	1908.43
1205.87	1205.87	1886.43	1172.23	1137.3	1911.02
1205.87	1207.16	1886.43	1173.52	1138.59	1911.02
1207.16	1207.16	1886.44	1174.82	1138.59	1912.31
1208.46	1208.46	1887.73	1176.11	1138.59	1914.9
1209.75	1209.75	1890.32	1177.4	1139.88	1914.9
1211.04	1209.75	1891.61	1178.7	1141.18	1920.08
1211.04	1211.04	1891.61	1178.7	1141.18	1921.37
1212.34	1211.04	1891.61	1179.99	1141.18	1922.66
1213.63	1211.04	1891.61	1179.99	1142.47	1922.66
1214.93	1213.63	1892.9	1182.58	1142.47	1923.96
1214.93	1213.63	1894.2	1183.87	1143.76	1925.25
1216.22	1214.93	1896.79	1185.17	1145.06	1925.25
1217.51	1214.93	1899.37	1185.17	1146.35	1926.54
1217.51	1214.93	1900.67	1185.17	1146.35	1930.42
1218.81	1214.93	1900.67	1185.17	1147.64	1934.31
1221.39	1214.93	1901.96	1186.46	1148.94	1935.6
1221.39	1216.22	1901.96	1189.05	1150.23	1935.6
1221.39	1216.22	1903.26	1189.05	1151.53	1935.6
1222.69	1216.22	1904.55	1190.34	1151.53	1935.6
1222.69	1217.51	1904.55	1191.64	1151.53	1938.19
1222.69	1217.51	1913.61	1191.64	1152.82	1940.78
1223.98	1217.51	1917.49	1192.93	1154.12	1942.07
1223.98	1218.81	1918.78	1192.93	1154.12	1947.24
1227.86	1218.81	1918.78	1194.22	1155.41	1947.24
1227.86	1218.81	1923.96	1196.81	1159.29	1947.24
1229.16	1220.1	1923.96	1199.4	1160.58	1948.54
1230.45	1225.28	1925.25	1199.4	1161.88	1949.83
1230.45	1227.86	1926.54	1200.69	1163.17	1956.3
1231.75	1227.86	1929.13	1209.75	1169.64	1960.18
1233.04	1227.86	1929.13	1209.75	1169.64	1961.48
1233.04	1229.16	1930.42	1209.75	1169.64	1962.77
1234.33	1229.16	1930.42	1211.04	1170.93	1967.95
1235.63	1229.16	1931.72	1214.93	1170.93	1967.95
1238.21	1231.75	1933.01	1216.22	1172.23	1970.54
1239.51	1233.04	1934.31	1216.22	1173.52	1970.54
1240.8	1233.04	1935.6	1218.81	1173.52	1971.83
1244.68	1233.04	1939.49	1218.81	1174.82	1974.42
1247.27	1234.33	1944.66	1220.1	1174.82	1975.71
1247.27	1239.51	1944.66	1220.1	1174.82	1975.71
1248.57	1239.51	1947.25	1221.39	1174.82	1977
1248.57	1239.51	1948.54	1221.39	1174.82	1979.59
1248.57	1240.8	1953.72	1225.28	1176.11	1979.59
1251.15	1243.39	1955.01	1226.57	1178.7	1983.47
1251.15	1244.68	1955.01	1229.16	1178.7	1987.36
1252.45	1245.98	1957.6	1229.16	1178.7	1989.94
1255.04	1245.98	1957.6	1230.45	1178.7	1991.24
1256.33	1247.27	1958.89	1231.75	1179.99	1991.24
1260.21	1247.27	1958.89	1233.04	1179.99	1993.82
1260.21	1248.57	1960.18	1234.33	1179.99	1993.82
1260.21	1249.86	1960.18	1234.33	1181.29	1995.12
1261.5	1249.86	1961.48	1235.63	1181.29	1999
1264.09	1251.15	1964.07	1235.63	1183.87	2000.29
1265.39	1253.74	1966.65	1236.92	1183.87	2001.59
1267.97	1256.33	1966.65	1236.92	1187.76	2004.17
1267.97	1256.33	1967.95	1238.21	1187.76	2005.47
1269.27	1260.21	1967.95	1238.21	1187.76	2008.06
1270.56	1260.21	1969.24	1238.21	1187.76	2009.35
1270.56	1261.51	1970.54	1240.8	1189.05	2013.23
1273.15	1261.51	1971.83	1242.1	1190.34	2017.11
1274.44	1262.8	1971.83	1242.1	1191.64	2017.11
1279.62	1264.09	1975.71	1243.39	1191.64	2019.7
1280.91	1264.09	1975.71	1244.68	1191.64	2019.7
1280.91	1265.39	1979.59	1244.68	1192.93	2026.17
1283.5	1265.39	1979.6	1245.98	1192.93	2028.76
1284.79	1267.97	1982.18	1247.27	1195.52	2030.05
1286.09	1267.97	1983.48	1249.86	1196.81	2032.64
1286.09	1267.97	1986.06	1251.15	1196.81	2033.93
1286.09	1270.56	1986.06	1253.74	1198.11	2033.93
1286.09	1271.86	1987.36	1253.74	1199.4	2035.23
1291.26	1271.86	1988.65	1253.74	1199.4	2035.23
1292.56	1273.15	1993.82	1253.74	1199.4	2037.82
1292.56	1273.15	1993.82	1256.33	1200.69	2039.11
1293.85	1277.03	1996.41	1256.33	1200.69	2039.11
1293.85	1277.03	1996.41	1258.92	1200.69	2042.99
1293.85	1277.03	1997.71	1258.92	1200.69	2044.28
1295.14	1277.03	1997.71	1261.5	1200.69	2044.28
1295.14	1279.62	1997.71	1262.8	1201.99	2045.58
1295.14	1280.91	1999	1262.8	1201.99	2045.58
1296.44	1280.91	2001.59	1267.97	1203.28	2050.75
1296.44	1280.91	2001.59	1269.27	1204.58	2052.05
1297.73	1282.21	2002.88	1269.27	1205.87	2057.22
1299.03	1282.21	2004.17	1269.27	1207.16	2058.52
1299.03	1282.21	2005.47	1270.56	1207.16	2059.81
1302.91	1283.5	2008.06	1273.15	1208.46	2064.99
1302.91	1286.09	2008.06	1277.03	1209.75	2066.28
1305.49	1287.38	2015.82	1277.03	1209.75	2067.57
1306.79	1287.38	2017.12	1280.91	1211.04	2071.45
1306.79	1288.67	2019.7	1282.21	1212.34	2074.04
1308.08	1288.67	2019.7	1283.5	1212.34	2081.81
1308.08	1288.67	2020.99	1283.5	1213.63	2083.1
1309.38	1291.26	2023.58	1284.79	1216.22	2093.45
1309.38	1293.85	2023.58	1287.38	1217.51	2093.45
1309.38	1295.14	2024.88	1288.67	1218.81	2096.04
1309.38	1295.14	2026.17	1289.97	1218.81	2098.63
1309.38	1295.14	2028.76	1289.97	1220.1	2099.92
1309.38	1296.44	2031.35	1293.85	1221.39	2099.92
1309.38	1300.32	2031.35	1295.14	1221.39	2101.21
1310.67	1300.32	2032.64	1295.14	1222.69	2105.09
1311.96	1302.91	2035.23	1296.44	1222.69	2107.68
1311.96	1302.91	2037.82	1302.91	1222.69	2108.98
1313.26	1304.2	2040.41	1304.2	1222.69	2110.27
1314.55	1304.2	2045.58	1306.79	1223.98	2110.27
1314.55	1305.5	2048.17	1308.08	1223.98	2112.86
1317.14	1305.5	2048.17	1308.08	1225.28	2112.86
1319.73	1306.79	2049.46	1308.08	1225.28	2116.74
1319.73	1306.79	2050.75	1309.38	1226.57	2116.74
1319.73	1308.08	2059.81	1310.67	1226.57	2119.33
1323.61	1309.38	2062.4	1310.67	1226.57	2119.33
1324.9	1309.38	2063.69	1311.96	1227.86	2123.21
1324.9	1310.67	2063.69	1314.55	1229.16	2123.21
1327.49	1311.96	2064.99	1315.85	1229.16	2127.09
1328.79	1311.96	2064.99	1317.14	1230.45	2133.56
1331.37	1311.96	2066.28	1317.14	1231.75	2138.74
1333.96	1311.96	2071.45	1317.14	1233.04	2138.74
1333.96	1314.55	2071.45	1317.14	1234.33	2141.32
1335.25	1317.14	2071.45	1318.43	1235.63	2142.62
1336.55	1317.14	2072.75	1319.73	1235.63	2142.62
1337.84	1317.14	2076.63	1319.73	1235.63	2146.5
1337.84	1317.14	2081.81	1323.61	1235.63	2146.5
1337.84	1319.73	2083.1	1323.61	1235.63	2152.97
1337.84	1321.02	2084.39	1326.2	1236.92	2155.55
1339.13	1321.02	2084.39	1326.2	1236.92	2155.55
1341.72	1322.32	2084.4	1328.79	1236.92	2158.14
1341.72	1322.32	2086.98	1332.67	1238.21	2160.73
1341.72	1323.61	2089.57	1332.67	1238.21	2162.03
1344.31	1324.9	2089.57	1332.67	1239.51	2162.03
1344.31	1324.9	2093.45	1333.96	1239.51	2162.03
1344.31	1327.49	2093.45	1333.96	1240.8	2167.2
1346.9	1327.49	2093.45	1335.25	1240.8	2167.2
1348.19	1327.49	2094.74	1335.25	1242.1	2168.49
1349.49	1327.49	2094.74	1337.84	1243.39	2169.79
1349.49	1327.49	2094.75	1339.13	1243.39	2171.08
1349.49	1331.37	2096.04	1339.13	1243.39	2174.96
1349.49	1333.96	2097.33	1340.43	1243.39	2176.26
1349.49	1335.25	2098.63	1341.72	1245.98	2177.55
1350.78	1336.55	2099.92	1341.72	1245.98	2180.14
1352.07	1336.55	2101.22	1343.02	1247.27	2186.61
1353.37	1336.55	2102.51	1344.31	1248.57	2193.08
1353.37	1336.55	2105.09	1344.31	1251.15	2194.37
1353.37	1336.55	2105.09	1344.31	1251.15	2198.25
1354.66	1339.14	2105.1	1346.9	1252.45	2199.55
1354.66	1339.14	2105.1	1350.78	1253.74	2207.31
1355.95	1340.43	2116.74	1353.37	1253.74	2207.31
1357.25	1341.72	2116.74	1353.37	1255.04	2209.9
1357.25	1344.31	2118.03	1353.37	1255.04	2209.9
1357.25	1345.61	2119.33	1356.39	1256.33	2209.9
1358.54	1345.61	2120.62	1358.54	1256.33	2215.07
1358.54	1350.78	2123.21	1359.84	1260.21	2216.37
1358.54	1353.37	2127.09	1359.84	1260.21	2217.66
1359.84	1354.66	2127.09	1361.13	1260.21	2220.25
1359.84	1355.96	2128.39	1362.42	1261.5	2226.72
1361.13	1357.25	2128.39	1362.42	1261.5	2229.3
1362.42	1357.25	2129.68	1371.48	1262.8	2229.3
1363.72	1358.54	2130.97	1371.48	1262.8	2235.77
1365.01	1358.54	2132.27	1372.78	1264.09	2237.07
1365.01	1359.84	2132.27	1372.78	1264.09	2238.36
1365.01	1362.42	2133.56	1377.95	1267.97	2242.24
1368.89	1362.42	2137.44	1380.54	1271.86	2243.54
1371.48	1363.72	2138.74	1380.54	1271.86	2244.83
1372.78	1365.01	2140.03	1380.54	1271.86	2247.42
1372.78	1366.31	2140.03	1380.54	1271.86	2248.71
1375.36	1366.31	2143.91	1385.71	1273.15	2248.71
1376.66	1367.6	2145.2	1387.01	1273.15	2250.01
1379.24	1367.6	2146.5	1388.3	1273.15	2252.59
1383.13	1368.89	2146.5	1388.3	1274.44	2253.89
1384.42	1370.19	2150.38	1389.6	1275.74	2255.18
1384.42	1370.19	2152.97	1390.89	1275.74	2255.18
1388.3	1372.78	2154.26	1394.77	1277.03	2255.18
1388.3	1372.78	2154.26	1394.77	1280.91	2255.18
1388.3	1372.78	2154.26	1398.65	1280.91	2260.36
1389.6	1375.36	2156.85	1399.95	1280.91	2261.65
1392.18	1377.95	2158.14	1399.95	1282.21	2262.95
1392.18	1377.95	2158.14	1399.95	1282.21	2264.24
1393.48	1379.24	2162.03	1401.24	1283.5	2266.83
1393.48	1380.54	2163.32	1402.53	1283.5	2269.41
1397.36	1381.83	2164.61	1403.83	1283.5	2269.41
1398.65	1381.83	2164.62	1405.12	1286.09	2269.41
1398.65	1381.83	2165.91	1406.42	1286.09	2272
1399.95	1381.83	2167.2	1406.42	1287.38	2275.88
1401.24	1384.42	2167.2	1407.71	1288.67	2275.88
1401.24	1385.71	2168.49	1409	1291.26	2278.47
1401.24	1385.71	2168.49	1409	1292.56	2279.76
1402.53	1387.01	2171.08	1410.3	1293.85	2282.35
1405.12	1387.01	2171.09	1414.18	1293.85	2284.94
1405.12	1387.01	2173.67	1415.47	1293.85	2286.23
1405.12	1388.3	2176.26	1415.47	1293.85	2290.12
1407.71	1388.3	2177.55	1416.77	1293.85	2290.12
1407.71	1388.3	2180.14	1418.06	1293.85	2303.05
1409	1388.3	2181.43	1418.06	1296.44	2303.05
1411.59	1389.6	2182.73	1419.35	1297.73	2303.05
1411.59	1389.6	2182.73	1419.35	1297.73	2304.35
1412.88	1390.89	2184.02	1419.35	1299.03	2309.52
1412.88	1390.89	2185.31	1419.35	1299.03	2312.11
1414.18	1392.18	2186.61	1419.35	1300.32	2314.7
1415.47	1393.48	2186.61	1421.94	1300.32	2314.7
1416.77	1394.77	2187.91	1421.94	1301.61	2315.99
1418.06	1394.77	2189.2	1421.94	1301.61	2317.29
1418.06	1396.07	2191.78	1423.24	1302.91	2317.29
1418.06	1397.36	2191.79	1423.24	1302.91	2319.88
1419.35	1398.65	2194.37	1423.24	1304.2	2319.88
1420.65	1398.65	2195.66	1424.53	1304.2	2322.46
1420.65	1399.95	2198.25	1425.82	1304.2	2325.05
1423.24	1401.24	2198.25	1427.12	1305.49	2330.22
1423.24	1403.83	2198.25	1427.12	1308.08	2336.7
1424.53	1403.83	2199.55	1428.41	1308.08	2337.99
1424.53	1406.42	2200.84	1431	1308.08	2337.99
1424.53	1406.42	2202.13	1432.29	1309.38	2339.28
1424.53	1406.42	2203.43	1433.73	1310.67	2340.58
1427.12	1407.71	2204.72	1434.88	1311.96	2341.87
1427.12	1407.71	2207.31	1436.17	1313.26	2343.16
1428.41	1410.3	2207.31	1438.76	1313.26	2344.46
1429.7	1412.88	2211.2	1440.06	1314.55	2345.75
1429.7	1412.88	2212.49	1442.64	1315.85	2349.63
1429.7	1415.47	2212.49	1442.64	1317.14	2358.69
1431	1415.47	2215.07	1445.23	1317.14	2363.86
1431	1416.77	2215.07	1446.53	1318.43	2365.16
1433.59	1416.77	2215.08	1446.53	1321.02	2374.22
1433.59	1416.77	2216.37	1447.82	1321.02	2378.1
1433.59	1419.35	2220.25	1447.82	1322.32	2378.1
1433.59	1420.65	2221.54	1449.11	1323.61	2380.69
1433.59	1421.94	2222.84	1450.41	1324.9	2380.69
1433.59	1421.94	2222.84	1450.41	1324.9	2385.86
1434.88	1423.24	2224.13	1451.7	1324.9	2385.86
1434.88	1423.24	2231.9	1454.29	1324.9	2392.33
1434.88	1423.24	2231.9	1454.29	1326.2	2392.33
1434.88	1423.24	2233.19	1455.58	1327.49	2393.62
1436.17	1423.24	2237.07	1458.17	1328.78	2393.62
1437.47	1424.53	2238.36	1459.46	1330.08	2396.21
1438.76	1424.53	2240.95	1460.76	1332.67	2397.51
1440.06	1425.82	2243.54	1462.05	1332.67	2403.97
1441.35	1425.82	2244.83	1462.05	1335.25	2403.97
1442.64	1425.82	2246.12	1462.05	1336.55	2403.97
1443.94	1427.12	2246.12	1463.35	1339.13	2403.97
1443.94	1428.41	2247.42	1463.35	1339.13	2410.44
1443.94	1429.7	2248.72	1463.35	1341.72	2410.44
1445.23	1431	2251.3	1464.64	1343.02	2414.33
1445.23	1431	2252.6	1465.08	1343.02	2415.62
1446.53	1431	2256.48	1467.23	1344.31	2415.62
1446.53	1432.29	2257.77	1467.23	1345.61	2418.21
1447.82	1432.29	2259.06	1468.52	1345.61	2423.38
1449.11	1432.29	2259.06	1471.11	1346.9	2428.56
1450.41	1434.88	2261.65	1472.4	1349.49	2428.56
1450.41	1438.76	2262.95	1476.28	1349.49	2433.73
1450.41	1438.76	2265.53	1477.58	1349.49	2438.91
1451.7	1440.06	2265.54	1477.58	1350.78	2438.91
1452.99	1441.35	2268.12	1480.16	1350.78	2438.91
1452.99	1442.64	2273.3	1480.16	1350.78	2440.2
1454.29	1442.64	2274.59	1480.16	1352.07	2441.5
1455.58	1443.94	2274.59	1481.46	1353.37	2446.67
1458.17	1443.94	2274.59	1481.46	1354.66	2446.67
1458.17	1446.53	2275.89	1482.05	1355.95	2447.97
1459.46	1447.82	2281.06	1482.75	1355.95	2447.97
1462.05	1447.82	2282.35	1482.75	1359.84	2447.97
1462.05	1449.11	2282.35	1487.93	1361.13	2449.26
1465.93	1450.41	2282.36	1487.93	1361.13	2451.85
1467.23	1450.41	2286.23	1490.52	1361.13	2451.85
1467.23	1450.41	2286.23	1491.81	1363.72	2451.85
1467.23	1451.7	2287.53	1496.98	1363.72	2453.14
1468.52	1452.99	2287.53	1503.45	1365.01	2453.14
1468.52	1452.99	2287.53	1503.45	1365.01	2454.43
1469.81	1454.29	2288.82	1504.75	1370.19	2457.02
1471.11	1454.29	2290.12	1506.04	1370.19	2457.02
1472.4	1455.58	2291.41	1506.04	1374.07	2458.32
1473.7	1459.46	2291.41	1507.34	1374.07	2458.32
1474.99	1460.76	2291.41	1508.63	1374.07	2458.32
1474.99	1463.35	2294	1515.1	1375.36	2459.61
1476.28	1463.35	2295.29	1516.39	1376.66	2460.9
1476.28	1464.64	2295.29	1517.69	1376.66	2460.9
1476.28	1464.64	2295.29	1517.69	1379.24	2463.49
1476.28	1465.93	2295.29	1517.69	1380.54	2467.37
1476.28	1465.93	2299.17	1518.98	1381.83	2468.67
1477.58	1467.23	2300.47	1520.28	1381.83	2469.96
1477.58	1467.23	2300.47	1520.28	1381.83	2473.84
1478.87	1467.23	2301.76	1520.28	1383.13	2475.14
1478.87	1467.23	2304.35	1521.57	1387.01	2475.14
1480.16	1468.52	2304.35	1521.57	1388.3	2476.43
1481.46	1468.52	2306.94	1525.45	1388.3	2482.9
1482.75	1471.11	2306.94	1529.33	1388.3	2485.49
1484.05	1472.4	2308.23	1530.62	1389.6	2485.49
1484.05	1473.7	2310.82	1531.92	1389.6	2489.37
1484.05	1473.7	2312.11	1531.92	1392.18	2491.96
1485.34	1474.99	2315.99	1533.21	1392.18	2493.25
1485.34	1476.28	2315.99	1537.1	1394.77	2494.54
1487.93	1480.16	2317.29	1537.1	1396.07	2495.84
1490.52	1481.46	2321.17	1538.39	1397.36	2495.84
1490.52	1482.75	2322.46	1539.68	1397.36	2497.13
1490.52	1482.75	2323.76	1540.98	1398.65	2497.13
1490.52	1486.63	2323.76	1540.98	1401.24	2499.72
1491.81	1486.63	2325.05	1540.98	1401.24	2501.01
1491.81	1489.22	2332.81	1543.56	1402.53	2502.31
1494.4	1489.22	2332.81	1547.44	1402.53	2507.48
1494.4	1489.22	2337.99	1547.44	1403.83	2510.07
1494.4	1490.52	2337.99	1552.62	1403.83	2512.66
1494.4	1490.52	2343.16	1552.62	1405.12	2512.66
1495.69	1490.52	2347.05	1553.91	1405.12	2519.13
1496.98	1491.81	2348.34	1553.91	1406.42	2519.13
1496.98	1491.81	2350.93	1555.21	1406.42	2519.13
1499.57	1493.1	2350.93	1556.5	1410.3	2519.13
1499.57	1493.1	2350.93	1559.09	1411.59	2525.6
1499.57	1495.69	2352.22	1560.38	1415.47	2525.6
1499.57	1498.28	2352.22	1560.38	1416.77	2526.89
1500.87	1498.28	2352.22	1561.68	1416.77	2530.77
1502.16	1499.57	2354.81	1561.68	1416.77	2530.77
1504.75	1499.57	2356.11	1565.56	1416.77	2534.65
1504.75	1500.87	2357.4	1570.73	1416.77	2537.24
1506.04	1500.87	2358.69	1572.03	1416.77	2537.24
1508.63	1500.87	2359.99	1572.03	1418.06	2538.53
1508.63	1502.16	2362.57	1577.2	1418.06	2542.42
1509.92	1506.04	2362.57	1581.09	1418.06	2543.71
1511.22	1506.04	2363.87	1581.09	1420.65	2543.71
1512.51	1506.04	2363.87	1581.09	1420.65	2545.01
1512.51	1507.34	2369.04	1582.38	1420.65	2546.3
1512.51	1509.92	2374.22	1582.38	1420.65	2546.3
1513.81	1509.92	2374.22	1584.97	1423.24	2547.59
1515.1	1509.92	2375.51	1591.44	1425.82	2547.59
1515.1	1509.92	2375.51	1591.44	1427.12	2548.89
1515.1	1511.22	2378.1	1595.32	1427.12	2550.18
1516.39	1517.69	2378.1	1597.91	1429.7	2552.77
1516.39	1520.28	2383.27	1599.2	1429.7	2552.77
1517.69	1521.57	2384.57	1601.79	1432.29	2552.77
1517.69	1525.45	2384.57	1601.79	1432.29	2552.77
1518.98	1526.74	2385.86	1603.08	1432.29	2554.06
1518.98	1526.74	2388.45	1603.08	1433.59	2554.06
1518.98	1526.74	2389.74	1604.38	1433.59	2555.36
1518.98	1528.04	2389.74	1606.96	1436.17	2559.24
1521.57	1528.04	2389.74	1609.55	1437.47	2561.82
1521.57	1529.33	2391.04	1609.55	1437.47	2567
1525.45	1530.63	2391.04	1614.73	1437.47	2567
1525.45	1530.63	2392.33	1618.61	1437.47	2569.59
1526.74	1530.63	2393.63	1621.19	1438.76	2573.47
1529.33	1531.92	2394.92	1621.19	1438.76	2578.64
1530.62	1533.21	2394.92	1621.19	1438.76	2578.64
1530.62	1534.51	2405.27	1622.49	1440.06	2578.64
1531.92	1535.8	2405.27	1626.37	1442.64	2579.94
1534.51	1535.8	2407.86	1630.25	1442.64	2579.94
1534.51	1535.8	2409.15	1630.25	1443.94	2579.94
1535.8	1538.39	2411.74	1632.84	1445.23	2582.53
1535.8	1538.39	2414.33	1634.13	1446.53	2583.82
1537.1	1538.39	2414.33	1635.43	1447.82	2586.41
1538.39	1538.39	2414.33	1638.02	1449.11	2604.52
1539.68	1538.39	2415.62	1643.19	1449.11	2605.82
1540.98	1539.68	2420.8	1643.19	1452.99	2607.11
1540.98	1539.68	2424.68	1645.78	1452.99	2609.7
1542.27	1540.98	2424.68	1645.78	1452.99	2613.58
1543.56	1540.98	2428.56	1647.07	1454.29	2614.87
1543.56	1540.98	2433.73	1650.95	1455.58	2614.87
1546.15	1542.27	2433.73	1650.95	1455.58	2617.46
1546.15	1544.86	2437.61	1652.25	1455.58	2617.46
1547.44	1546.15	2437.61	1653.54	1458.17	2621.34
1547.44	1547.45	2437.62	1654.84	1459.46	2622.64
1547.44	1548.74	2441.5	1658.72	1459.46	2622.64
1550.03	1548.74	2441.5	1661.3	1463.35	2626.52
1551.33	1548.74	2444.08	1661.3	1464.64	2627.81
1552.62	1548.74	2450.56	1662.6	1464.64	2630.4
1552.62	1550.03	2453.14	1663.89	1464.64	2632.99
1553.91	1551.33	2455.73	1665.19	1465.93	2636.87
1555.21	1552.62	2458.32	1670.36	1467.23	2638.16
1555.21	1553.91	2460.9	1670.36	1467.23	2642.04
1555.21	1555.21	2460.9	1670.36	1467.23	2643.34
1555.21	1559.09	2463.49	1670.36	1472.4	2645.93
1556.5	1559.09	2464.79	1670.36	1472.4	2649.81
1556.5	1560.38	2467.37	1672.95	1474.99	2651.1
1559.09	1562.97	2468.67	1675.54	1474.99	2652.39
1560.38	1564.27	2482.9	1676.83	1477.58	2652.39
1560.38	1564.27	2482.9	1679.42	1477.58	2653.69
1560.38	1565.56	2488.07	1680.71	1477.58	2660.16
1561.68	1565.56	2489.37	1680.71	1477.58	2669.21
1562.97	1566.85	2490.66	1682.01	1478.87	2669.21
1562.97	1566.85	2491.96	1682.01	1480.16	2680.86
1564.27	1568.15	2493.25	1683.3	1480.16	2680.86
1565.56	1569.44	2493.25	1683.3	1482.75	2680.86
1566.85	1572.03	2498.43	1684.59	1482.75	2682.15
1566.85	1572.03	2499.72	1685.89	1482.75	2686.03
1568.15	1572.03	2502.31	1688.47	1484.05	2687.33
1569.44	1572.03	2504.89	1692.36	1485.34	2692.5
1570.73	1573.32	2504.9	1694.94	1485.34	2695.09
1574.62	1573.32	2506.19	1700.12	1486.63	2695.09
1574.62	1573.32	2507.48	1702.71	1487.93	2701.56
1574.62	1573.32	2510.07	1702.71	1490.52	2706.74
1574.62	1575.91	2510.07	1704	1491.81	2717.09
1575.91	1577.2	2510.07	1704	1491.81	2717.09
1577.2	1578.5	2511.36	1704	1494.4	2720.97
1577.2	1578.5	2511.36	1706.59	1494.4	2723.56
1578.5	1579.79	2511.37	1706.59	1498.28	2723.56
1579.79	1581.09	2512.66	1710.47	1498.28	2727.44
1579.79	1582.38	2513.95	1713.64	1498.28	2728.73
1581.09	1582.38	2513.95	1714.35	1498.28	2731.32
1583.67	1583.67	2519.13	1714.35	1499.57	2732.61
1584.97	1583.67	2524.3	1718.23	1502.16	2732.61
1586.26	1586.26	2524.3	1719.53	1502.16	2739.08
1587.56	1586.26	2524.31	1724.7	1504.75	2741.67
1590.14	1587.56	2525.6	1724.7	1504.75	2741.67
1590.14	1588.85	2526.89	1731.17	1506.04	2742.96
1590.14	1590.14	2526.89	1733.76	1506.04	2746.84
1591.44	1591.44	2529.48	1737.64	1507.34	2750.73
1592.73	1592.73	2532.07	1740.23	1507.34	2753.32
1594.02	1595.32	2532.07	1740.23	1508.63	2758.49
1595.32	1595.32	2537.24	1741.52	1508.63	2761.08
1595.32	1595.32	2538.53	1742.82	1509.92	2763.66
1596.61	1596.61	2538.53	1745.4	1509.92	2763.66
1597.91	1596.61	2541.12	1749.29	1509.92	2766.25
1597.91	1597.91	2543.71	1750.58	1509.92	2768.84
1600.49	1597.91	2548.89	1754.46	1511.22	2768.84
1601.79	1597.91	2550.18	1755.76	1511.22	2768.84
1603.08	1599.2	2554.06	1762.22	1511.22	2775.31
1605.67	1599.2	2559.24	1763.52	1511.22	2776.6
1606.96	1599.2	2563.12	1763.52	1512.51	2776.6
1608.26	1600.49	2564.41	1763.52	1512.51	2781.78
1608.26	1600.49	2564.41	1764.81	1513.81	2781.78
1609.55	1600.49	2564.42	1764.81	1513.81	2783.07
1610.84	1601.79	2565.71	1767.4	1516.39	2783.07
1610.84	1603.08	2569.59	1767.4	1517.69	2783.07
1610.84	1604.38	2573.47	1767.4	1517.69	2785.66
1612.14	1605.67	2576.06	1772.58	1518.98	2788.25
1614.73	1605.67	2579.94	1773.87	1520.27	2790.84
1614.73	1606.96	2579.94	1775.16	1520.27	2792.13
1616.02	1609.55	2581.23	1776.46	1522.86	2796.01
1616.02	1610.84	2581.23	1782.93	1522.86	2801.19
1616.02	1610.84	2583.82	1784.22	1525.45	2803.78
1617.31	1610.84	2585.11	1784.22	1526.74	2811.54
1617.31	1612.14	2586.41	1786.81	1526.74	2814.13
1618.61	1618.61	2586.41	1788.1	1528.04	2814.13
1619.9	1618.61	2586.41	1789.39	1531.92	2820.59
1621.19	1619.9	2589	1794.57	1533.21	2823.18
1621.19	1621.19	2591.58	1798.45	1533.21	2825.77
1622.49	1621.19	2591.58	1798.45	1533.21	2829.65
1623.78	1622.49	2595.47	1799.75	1535.8	2834.83
1625.08	1623.78	2599.35	1802.33	1535.8	2837.41
1625.08	1623.78	2601.93	1802.33	1537.09	2843.88
1627.66	1625.08	2601.93	1804.92	1537.09	2845.18
1627.66	1625.08	2601.93	1807.51	1537.09	2847.77
1628.96	1626.37	2607.11	1809.39	1539.68	2847.77
1628.96	1626.37	2609.7	1810.1	1540.98	2854.24
1628.96	1628.96	2610.99	1812.68	1543.56	2854.24
1631.55	1628.96	2612.28	1813.98	1543.56	2862
1631.55	1630.25	2616.17	1815.27	1544.86	2863.29
1632.84	1631.55	2622.64	1815.27	1546.15	2865.88
1632.84	1631.55	2623.93	1816.57	1546.15	2867.17
1634.13	1632.84	2625.22	1828.21	1546.15	2871.05
1634.13	1634.13	2625.22	1828.21	1547.44	2876.23
1635.43	1635.43	2627.81	1834.68	1550.03	2876.23
1635.43	1636.72	2627.81	1845.03	1551.33	2878.82
1636.72	1636.72	2630.4	1846.33	1556.5	2878.82
1636.72	1638.02	2632.99	1850.21	1557.8	2886.58
1636.72	1638.02	2635.57	1850.21	1557.8	2887.88
1640.6	1640.6	2636.87	1850.21	1559.09	2889.17
1640.6	1640.6	2643.34	1852.79	1560.38	2891.76
1641.9	1641.9	2644.63	1854.09	1560.38	2893.05
1641.9	1641.9	2647.22	1856.68	1561.68	2894.34
1641.9	1641.9	2647.22	1861.85	1562.97	2896.93
1643.19	1643.19	2647.22	1865.73	1562.97	2898.23
1644.48	1644.48	2649.81	1867.03	1564.27	2903.4
1644.48	1644.48	2651.1	1867.03	1566.85	2904.7
1644.48	1645.78	2654.98	1868.32	1569.44	2905.99
1645.78	1645.78	2654.98	1868.32	1569.44	2905.99
1647.07	1645.78	2656.28	1869.61	1569.44	2907.28
1647.07	1647.07	2661.45	1870.91	1570.73	2908.58
1647.07	1647.07	2662.74	1872.2	1570.73	2909.87
1647.07	1649.66	2662.74	1873.5	1572.03	2909.87
1648.37	1650.95	2665.33	1873.5	1573.32	2917.63
1649.66	1650.95	2665.33	1874.79	1575.91	2920.22
1650.95	1652.25	2666.63	1874.79	1577.2	2924.1
1652.25	1654.84	2667.92	1879.96	1577.2	2924.1
1652.25	1656.13	2673.1	1882.55	1578.5	2926.69
1653.54	1656.13	2676.98	1885.14	1578.5	2927.98
1654.84	1660.01	2678.27	1887.73	1578.5	2930.57
1654.84	1661.3	2679.57	1889.02	1579.79	2938.34
1654.84	1662.6	2679.57	1889.02	1581.09	2940.92
1654.84	1665.19	2679.57	1890.32	1581.09	2947.39
1656.13	1666.48	2684.74	1891.61	1582.38	2947.39
1656.13	1667.77	2686.03	1892.9	1583.67	2949.98
1657.42	1667.77	2686.03	1895.49	1584.97	2955.16
1657.42	1667.77	2689.92	1896.79	1586.26	2957.74
1658.72	1669.07	2689.92	1907.14	1587.56	2957.74
1658.72	1669.07	2691.21	1908.43	1588.85	2970.68
1658.72	1670.36	2691.21	1911.02	1591.44	2974.56
1661.3	1670.36	2692.5	1912.31	1591.44	2977.15
1662.6	1671.65	2692.51	1912.31	1592.73	2978.45
1662.6	1671.65	2695.09	1912.31	1592.73	2979.74
1662.6	1674.24	2695.09	1916.19	1594.02	2987.5
1662.6	1674.24	2701.56	1916.19	1594.02	2988.8
1663.89	1674.24	2702.85	1916.19	1596.61	2991.38
1665.19	1675.54	2702.86	1916.19	1597.9	2995.26
1666.48	1675.54	2704.15	1917.49	1597.9	2995.26
1670.36	1676.83	2704.15	1926.54	1604.38	2996.56
1671.65	1679.42	2704.15	1929.13	1605.67	2999.15
1671.65	1679.42	2705.44	1929.13	1605.67	3004.32
1671.65	1680.71	2706.74	1930.42	1605.67	3013.38
1671.65	1680.71	2708.03	1930.42	1605.67	3014.67
1674.24	1682.01	2709.32	1931.72	1606.96	3015.97
1675.54	1682.01	2709.32	1933.01	1610.84	3021.14
1678.12	1683.3	2711.91	1934.31	1613.43	3021.14
1679.42	1683.3	2713.2	1935.6	1616.02	3023.73
1680.71	1684.59	2720.97	1936.89	1616.02	3023.73
1680.71	1684.59	2724.85	1938.19	1616.02	3026.32
1682.01	1685.89	2726.14	1944.66	1617.31	3034.08
1688.47	1687.18	2726.14	1947.24	1619.9	3035.37
1689.77	1688.47	2726.14	1947.24	1619.9	3035.37
1689.77	1688.47	2727.44	1947.24	1621.19	3035.37
1691.06	1689.77	2735.2	1952.42	1621.19	3039.26
1692.36	1689.77	2736.49	1953.71	1622.49	3041.84
1693.65	1689.77	2736.49	1956.3	1623.78	3048.31
1693.65	1692.36	2737.79	1957.6	1623.78	3052.19
1696.24	1693.65	2739.08	1962.77	1625.08	3053.49
1697.53	1693.65	2740.38	1969.24	1625.08	3057.37
1701.41	1693.65	2748.14	1973.12	1625.08	3063.84
1701.41	1694.94	2752.02	1977	1626.37	3067.72
1702.71	1694.94	2753.32	1977	1627.66	3070.31
1705.3	1696.24	2754.61	1978.3	1627.66	3071.6
1705.3	1696.24	2755.9	1979.59	1628.96	3078.07
1706.59	1698.83	2758.49	1982.18	1628.96	3091.01
1707.88	1698.83	2762.37	1986.06	1628.96	3098.77
1709.18	1700.12	2767.55	1987.36	1628.96	3101.36
1709.18	1700.12	2774.02	1987.36	1630.25	3103.95
1711.76	1700.12	2774.02	1988.65	1630.25	3111.71
1711.76	1701.41	2775.31	1989.94	1631.55	3122.06
1713.06	1701.41	2775.31	1991.24	1631.55	3124.65
1713.06	1702.71	2776.6	1992.53	1632.84	3127.24
1719.53	1704	2779.19	1993.82	1632.84	3131.12
1719.53	1704	2780.49	1995.12	1635.43	3137.59
1720.82	1704	2781.78	1999	1639.31	3138.88
1722.12	1705.3	2792.13	2002.88	1641.9	3145.35
1728.58	1706.59	2793.42	2002.88	1644.48	3146.64
1733.76	1706.59	2799.89	2005.47	1650.95	3149.23
1733.76	1707.88	2811.54	2008.06	1650.95	3166.05
1735.05	1711.77	2812.83	2010.64	1650.95	3168.64
1735.05	1713.06	2815.42	2011.94	1652.25	3175.11
1736.35	1714.35	2821.89	2015.82	1652.25	3176.4
1736.35	1718.23	2824.48	2017.11	1652.25	3180.28
1738.93	1718.23	2824.48	2018.41	1652.25	3184.17
1738.93	1718.23	2824.48	2020.99	1654.84	3186.76
1738.93	1719.53	2825.77	2022.29	1654.84	3189.34
1740.23	1720.82	2837.41	2027.46	1656.13	3194.52
1740.23	1722.12	2837.42	2028.76	1656.13	3206.16
1742.82	1723.41	2842.59	2031.35	1657.42	3206.16
1742.82	1724.7	2845.18	2031.35	1658.72	3207.46
1742.82	1724.7	2868.47	2032.64	1660.01	3208.75
1744.11	1724.7	2871.05	2032.64	1661.3	3210.04
1744.11	1727.29	2872.35	2033.93	1661.3	3224.28
1744.11	1727.29	2874.94	2035.23	1662.6	3228.16
1745.4	1728.59	2876.23	2036.52	1662.6	3229.45
1746.7	1728.59	2887.88	2036.52	1663.89	3229.45
1746.7	1728.59	2893.05	2036.52	1663.89	3229.45
1746.7	1729.88	2895.64	2037.82	1665.19	3238.51
1747.99	1729.88	2895.64	2039.11	1665.19	3242.39
1747.99	1732.47	2899.52	2040.4	1665.19	3242.39
1749.29	1732.47	2899.52	2044.28	1665.19	3246.27
1750.58	1735.05	2902.11	2049.46	1665.19	3246.27
1750.58	1735.05	2902.11	2049.46	1666.48	3248.86
1750.58	1736.35	2904.7	2050.75	1667.77	3251.45
1750.58	1736.35	2908.58	2050.75	1669.07	3252.74
1750.58	1736.35	2912.46	2050.75	1670.36	3252.74
1750.58	1740.23	2915.05	2055.93	1670.36	3261.8
1753.17	1741.52	2916.34	2057.22	1670.36	3265.68
1754.46	1742.82	2918.93	2058.52	1671.65	3266.97
1754.46	1742.82	2920.22	2062.4	1672.95	3287.68
1755.76	1742.82	2922.81	2062.4	1675.54	3292.85
1755.76	1742.82	2925.4	2063.69	1675.54	3298.03
1755.76	1744.11	2926.69	2063.69	1676.83	3301.91
1758.34	1745.4	2927.98	2066.28	1679.42	3305.79
1759.64	1745.4	2927.98	2067.57	1680.71	3305.79
1760.93	1746.7	2935.75	2067.57	1682.01	3323.9
1762.22	1747.99	2947.39	2068.87	1682.01	3325.2
1764.81	1749.29	2948.69	2070.16	1683.3	3325.2
1764.81	1749.29	2949.98	2070.16	1683.3	3334.25
1766.11	1750.58	2953.86	2074.04	1683.3	3345.9
1767.4	1751.87	2956.45	2075.34	1684.59	3347.19
1767.4	1751.87	2957.74	2077.92	1685.89	3349.78
1768.69	1753.17	2961.62	2079.22	1685.89	3352.37
1768.69	1753.17	2968.09	2081.81	1688.47	3357.54
1768.69	1759.64	2971.97	2085.69	1692.36	3360.13
1768.69	1760.93	2974.56	2086.98	1693.65	3374.36
1768.69	1762.22	2974.56	2086.98	1694.94	3375.66
1769.99	1762.22	2978.45	2089.57	1698.83	3378.24
1771.28	1763.52	2978.45	2089.57	1701.41	3387.3
1771.28	1763.52	2978.45	2089.57	1702.71	3396.36
1772.58	1764.81	2981.03	2092.16	1702.71	3404.12
1775.16	1766.11	2987.5	2096.04	1704	3414.47
1775.16	1766.11	2988.8	2097.33	1704	3415.77
1776.46	1767.4	2992.68	2099.92	1705.3	3417.06
1776.46	1767.4	2993.97	2099.92	1706.59	3419.65
1777.75	1769.99	2993.97	2105.09	1706.59	3428.7
1777.75	1771.28	2995.26	2105.09	1709.18	3428.7
1781.63	1771.28	2999.15	2105.09	1709.18	3430
1781.63	1773.87	3004.32	2108.98	1710.47	3432.59
1786.81	1780.34	3004.32	2108.98	1710.47	3436.47
1789.39	1780.34	3005.62	2110.27	1710.47	3445.53
1789.39	1780.34	3008.2	2111.56	1711.76	3458.46
1791.98	1780.34	3015.97	2114.15	1711.76	3471.4
1791.98	1782.93	3018.55	2114.15	1713.06	3472.7
1793.28	1784.22	3021.14	2115.45	1715.65	3473.99
1793.28	1785.51	3036.67	2115.45	1715.65	3485.63
1794.57	1785.51	3037.96	2118.03	1716.94	3495.99
1795.87	1785.51	3040.55	2120.62	1718.23	3498.57
1797.16	1785.51	3041.84	2121.91	1719.53	3499.87
1797.16	1786.81	3052.19	2125.8	1720.82
1798.45	1788.1	3058.66	2125.8	1720.82
1798.45	1789.4	3061.25	2127.09	1723.41
1798.45	1789.4	3066.43	2129.68	1727.29
1798.45	1789.4	3066.43	2129.68	1728.58
1798.45	1789.4	3075.48	2130.97	1728.58
1801.04	1790.69	3081.95	2132.27	1729.88
1802.33	1790.69	3084.55	2134.85	1729.88
1802.33	1790.69	3087.13	2134.85	1729.88
1806.22	1791.98	3091.01	2136.15	1732.47
1806.22	1793.28	3091.01	2140.03	1732.47
1806.22	1793.28	3094.89	2141.32	1735.05
1807.51	1793.28	3094.89	2143.91	1735.05
1807.51	1794.57	3094.89	2145.2	1737.64
1808.8	1794.57	3097.48	2149.09	1737.64
1810.1	1795.87	3098.77	2150.38	1738.93
1810.1	1795.87	3105.24	2150.38	1740.23
1810.1	1795.87	3114.3	2150.38	1740.23
1810.1	1795.87	3119.47	2151.67	1740.23
1810.1	1795.87	3119.48	2152.97	1741.52
1810.1	1795.87	3122.06	2152.97	1742.82
1810.1	1797.16	3124.65	2155.55	1742.82
1811.39	1798.45	3125.94	2155.55	1744.11
1813.98	1801.04	3128.53	2158.14	1745.4
1813.98	1801.04	3132.41	2160.73	1746.7
1813.98	1802.33	3133.71	2171.08	1746.7
1815.27	1802.33	3136.29	2172.38	1747.99
1820.45	1803.63	3138.88	2176.26	1747.99
1820.45	1803.63	3141.47	2176.26	1749.29
1821.74	1806.22	3142.76	2176.26	1750.58
1821.74	1807.51	3151.82	2178.84	1751.87
1823.04	1807.51	3151.82	2180.14	1751.87
1823.04	1807.51	3153.11	2180.14	1753.17
1825.62	1807.51	3154.41	2180.14	1757.05
1825.62	1807.51	3154.41	2181.43	1762.22
1826.92	1810.1	3167.35	2181.43	1762.22
1826.92	1811.39	3167.35	2182.73	1762.22
1826.92	1811.39	3171.23	2184.02	1763.52
1828.21	1816.57	3172.52	2185.31	1763.52
1830.8	1817.86	3172.52	2185.31	1767.4
1832.09	1819.15	3173.82	2186.61	1768.69
1834.68	1820.45	3173.82	2189.2	1769.99
1835.97	1820.45	3175.11	2191.78	1769.99
1835.97	1820.45	3176.4	2194.37	1771.28
1838.56	1821.74	3180.28	2194.37	1773.87
1838.56	1821.74	3186.76	2196.96	1773.87
1839.86	1821.74	3188.05	2198.25	1775.16
1841.15	1823.04	3190.64	2198.25	1776.46
1841.15	1823.04	3194.52	2204.72	1776.46
1843.74	1823.04	3195.81	2206.01	1777.75
1845.03	1824.33	3197.11	2207.31	1777.75
1848.91	1824.33	3200.99	2209.9	1777.75
1852.79	1825.62	3204.87	2211.19	1777.75
1852.79	1825.62	3215.22	2212.49	1779.04
1852.79	1826.92	3220.39	2213.78	1782.93
1854.09	1826.92	3228.16	2216.37	1782.93
1855.38	1828.21	3232.04	2216.37	1782.93
1855.38	1829.51	3234.63	2216.37	1782.93
1855.38	1833.39	3237.22	2217.66	1784.22
1856.68	1833.39	3241.1	2217.66	1786.81
1856.68	1834.68	3247.57	2218.95	1786.81
1857.97	1835.97	3248.86	2220.25	1786.81
1859.26	1835.97	3250.15	2224.13	1788.1
1861.85	1835.97	3252.74	2225.42	1791.98
1861.85	1837.27	3252.74	2229.3	1793.28
1861.85	1838.56	3254.03	2231.89	1793.28
1863.14	1838.56	3265.68	2231.89	1794.57
1864.44	1838.56	3274.74	2233.19	1794.57
1864.44	1839.86	3282.5	2234.48	1797.16
1867.03	1841.15	3283.79	2234.48	1797.16
1868.32	1842.44	3287.68	2234.48	1798.45
1868.32	1845.03	3288.97	2235.77	1798.45
1868.32	1846.33	3294.14	2237.07	1799.75
1869.61	1847.62	3298.03	2238.36	1799.75
1870.91	1850.21	3303.2	2240.95	1802.33
1870.91	1851.5	3308.38	2240.95	1804.92
1872.2	1851.5	3313.55	2244.83	1804.92
1872.2	1851.5	3326.49	2246.12	1806.21
1874.79	1852.79	3332.96	2247.42	1806.21
1876.08	1852.79	3339.43	2247.42	1806.21
1876.08	1854.09	3340.72	2250.01	1806.21
1876.08	1854.09	3345.9	2251.3	1808.8
1878.67	1855.38	3348.49	2252.59	1812.68
1882.55	1855.38	3357.54	2252.59	1812.68
1882.55	1856.68	3360.13	2256.48	1815.27
1883.85	1857.97	3362.72	2256.48	1816.57
1885.14	1857.97	3367.89	2257.77	1816.57
1886.43	1857.97	3373.07	2260.36	1817.86
1887.73	1859.26	3375.66	2261.65	1819.15
1889.02	1859.26	3376.95	2261.65	1819.15
1890.32	1863.14	3379.54	2262.95	1820.45
1891.61	1863.14	3379.54	2270.71	1820.45
1891.61	1863.14	3382.13	2270.71	1820.45
1891.61	1864.44	3397.65	2270.71	1821.74
1894.2	1864.44	3411.89	2272	1824.33
1894.2	1864.44	3415.77	2273.3	1824.33
1895.49	1864.44	3417.06	2273.3	1825.62
1895.49	1865.73	3422.24	2274.59	1826.92
1895.49	1865.73	3424.82	2274.59	1826.92
1895.49	1867.03	3430	2279.76	1828.21
1896.79	1867.03	3432.59	2281.06	1830.8
1896.79	1868.32	3436.47	2281.06	1830.8
1898.08	1872.2	3442.94	2282.35	1832.09
1898.08	1872.2	3458.46	2282.35	1832.09
1900.67	1874.79	3458.46	2286.23	1832.09
1900.67	1874.79	3470.11	2287.53	1833.39
1900.67	1874.79	3470.11	2290.12	1833.39
1904.55	1874.79	3471.4	2291.41	1835.97
1905.84	1874.79	3472.7	2291.41	1837.27
1907.14	1878.67	3473.99	2291.41	1837.27
1908.43	1879.96	3476.58	2292.7	1838.56
1908.43	1881.26	3492.1	2294	1838.56
1908.43	1881.26	3493.4	2295.29	1841.15
1909.72	1882.55	3494.69	2296.59	1841.15
1913.61	1885.14	3494.69	2300.47	1842.44
1914.9	1887.73	3497.28	2303.05	1842.44
1916.19	1889.02	3499.87	2304.35	1842.44
1916.19	1890.32		2306.94	1843.74
1916.19	1892.9		2308.23	1843.74
1917.49	1892.9		2310.82	1845.03
1917.49	1892.9		2312.11	1845.03
1922.66	1894.2		2313.41	1846.33
1922.66	1894.2		2313.41	1847.62
1922.66	1894.2		2314.7	1847.62
1923.96	1894.2		2315.99	1850.21
1925.25	1895.49		2317.29	1851.5
1926.54	1895.49		2317.29	1851.5
1926.54	1895.49		2319.87	1851.5
1927.84	1895.49		2321.17	1854.09
1930.42	1896.79		2322.46	1854.09
1933.01	1899.37		2323.76	1854.09
1933.01	1900.67		2325.05	1854.09
1934.31	1900.67		2325.05	1854.09
1934.31	1901.96		2326.34	1855.38
1935.6	1901.96		2326.34	1857.97
1935.6	1903.26		2327.64	1859.26
1936.89	1905.84		2330.22	1860.56
1936.89	1905.84		2335.4	1861.85
1936.89	1907.14		2336.69	1863.14
1939.48	1908.43		2339.28	1863.14
1939.48	1909.72		2339.28	1865.73
1940.78	1909.72		2339.28	1869.61
1940.78	1912.31		2339.28	1870.91
1940.78	1914.9		2340.58	1873.5
1942.07	1914.9		2340.58	1873.5
1942.07	1918.78		2341.87	1876.08
1942.07	1918.78		2343.16	1876.08
1943.36	1918.78		2345.75	1878.67
1943.36	1918.78		2349.63	1879.96
1943.36	1920.08		2349.63	1881.26
1944.66	1920.08		2352.22	1882.55
1944.66	1921.37		2353.51	1882.55
1945.95	1922.66		2358.69	1882.55
1947.24	1923.96		2359.98	1885.14
1947.24	1923.96		2362.57	1887.73
1948.54	1923.96		2363.86	1887.73
1951.13	1925.25		2366.45	1889.02
1951.13	1929.13		2369.04	1894.2
1951.13	1931.72		2371.63	1894.2
1952.42	1931.72		2372.92	1894.2
1952.42	1933.01		2374.22	1895.49
1956.3	1933.01		2374.22	1896.79
1956.3	1934.31		2375.51	1899.37
1957.6	1934.31		2376.8	1899.37
1958.89	1935.6		2376.8	1899.37
1958.89	1935.6		2379.39	1900.67
1958.89	1938.19		2383.27	1901.96
1960.18	1939.48		2383.27	1903.25
1960.18	1939.48		2384.57	1907.14
1960.18	1939.48		2387.15	1907.14
1961.48	1940.78		2387.15	1913.61
1962.77	1943.36		2387.15	1913.61
1964.07	1943.36		2387.15	1914.9
1965.36	1945.95		2387.15	1914.9
1966.65	1945.95		2388.45	1914.9
1966.65	1947.25		2392.33	1916.19
1967.95	1948.54		2393.62	1917.49
1967.95	1949.83		2393.62	1917.49
1971.83	1951.13		2394.92	1918.78
1971.83	1951.13		2396.21	1920.07
1973.12	1951.13		2398.8	1921.37
1974.42	1953.71		2400.09	1922.66
1974.42	1953.71		2400.09	1925.25
1974.42	1953.71		2401.39	1926.54
1975.71	1955.01		2402.68	1927.84
1977	1955.01		2403.97	1929.13
1977	1956.3		2405.27	1930.42
1978.3	1956.3		2405.27	1931.72
1978.3	1957.6		2406.56	1931.72
1978.3	1958.89		2409.15	1931.72
1980.88	1958.89		2410.44	1934.31
1980.88	1960.18		2411.74	1934.31
1980.88	1960.18		2413.03	1934.31
1982.18	1961.48		2413.03	1936.89
1983.47	1961.48		2414.32	1936.89
1984.77	1964.07		2414.32	1936.89
1986.06	1966.65		2416.91	1940.78
1988.65	1966.65		2418.21	1940.78
1988.65	1967.95		2420.8	1940.78
1991.24	1969.24		2422.09	1942.07
1991.24	1969.24		2424.68	1942.07
1992.53	1970.54		2425.97	1942.07
1992.53	1971.83		2428.56	1943.36
1993.82	1973.12		2428.56	1944.66
1996.41	1974.42		2428.56	1944.66
1997.7	1975.71		2431.14	1944.66
1997.7	1977		2432.44	1944.66
2001.59	1977		2432.44	1947.24
2004.17	1978.3		2433.73	1948.54
2005.47	1979.59		2433.73	1948.54
2008.06	1979.59		2433.73	1949.83
2009.35	1982.18		2435.03	1949.83
2009.35	1983.47		2440.2	1951.13
2009.35	1983.47		2441.5	1952.42
2011.94	1987.36		2441.5	1953.71
2011.94	1988.65		2442.79	1955.01
2013.23	1989.94		2446.67	1956.3
2013.23	1989.94		2447.97	1960.18
2014.53	1989.94		2447.97	1960.18
2019.7	1991.24		2449.26	1961.48
2020.99	1991.24		2450.55	1964.07
2022.29	1993.82		2451.85	1965.36
2022.29	1995.12		2453.14	1965.36
2022.29	1996.41		2453.14	1965.36
2022.29	1996.41		2454.43	1966.65
2023.58	1999		2455.73	1967.95
2023.58	2000.29		2457.02	1967.95
2024.88	2001.59		2458.32	1971.83
2024.88	2002.88		2459.61	1971.83
2024.88	2004.17		2459.61	1971.83
2026.17	2005.47		2462.2	1971.83
2026.17	2005.47		2462.2	1971.83
2027.46	2005.47		2462.2	1971.83
2027.46	2006.76		2464.78	1973.12
2028.76	2006.76		2466.08	1974.42
2030.05	2008.06		2467.37	1974.42
2030.05	2010.64		2469.96	1975.71
2030.05	2010.64		2469.96	1977
2031.35	2011.94		2472.55	1980.88
2031.35	2011.94		2472.55	1982.18
2035.23	2011.94		2473.84	1982.18
2037.82	2013.23		2475.14	1986.06
2039.11	2013.23		2477.72	1988.65
2039.11	2013.23		2480.31	1988.65
2039.11	2014.53		2481.61	1989.94
2039.11	2014.53		2482.9	1991.24
2039.11	2015.82		2484.19	1991.24
2039.11	2017.11		2485.49	1991.24
2040.4	2017.11		2485.49	1993.82
2040.4	2018.41		2489.37	1995.12
2041.7	2019.7		2490.66	1996.41
2042.99	2019.7		2491.96	1999
2044.28	2022.29		2493.25	1999
2044.28	2022.29		2493.25	1999
2048.17	2022.29		2497.13	2000.29
2048.17	2024.88		2497.13	2000.29
2048.17	2024.88		2498.43	2000.29
2049.46	2024.88		2499.72	2004.17
2050.75	2027.46		2501.01	2005.47
2052.05	2027.46		2501.01	2005.47
2053.34	2028.76		2502.31	2006.76
2053.34	2028.76		2502.31	2008.06
2054.64	2030.05		2503.6	2009.35
2054.64	2031.35		2504.89	2010.64
2057.22	2031.35		2504.89	2011.94
2058.52	2031.35		2506.19	2011.94
2059.81	2032.64		2507.48	2014.53
2059.81	2032.64		2508.78	2015.82
2062.4	2033.93		2508.78	2017.11
2063.69	2035.23		2508.78	2019.7
2063.69	2036.52		2508.78	2019.7
2064.99	2036.52		2510.07	2020.99
2064.99	2036.52		2513.95	2022.29
2066.28	2036.52		2513.95	2022.29
2066.28	2037.82		2517.83	2023.58
2067.57	2037.82		2521.72	2026.17
2067.57	2039.11		2521.72	2026.17
2067.57	2040.4		2521.72	2027.46
2068.87	2042.99		2524.3	2027.46
2068.87	2042.99		2524.3	2027.46
2070.16	2044.28		2525.6	2027.46
2071.45	2045.58		2525.6	2028.76
2074.04	2045.58		2526.89	2030.05
2074.04	2045.58		2528.18	2030.05
2076.63	2046.87		2528.18	2031.35
2077.92	2049.46		2530.77	2031.35
2077.92	2050.75		2530.77	2031.35
2077.92	2052.05		2534.65	2032.64
2079.22	2052.05		2535.95	2037.82
2080.51	2052.05		2537.24	2037.82
2080.51	2055.93		2537.24	2040.4
2081.81	2055.93		2538.53	2040.4
2083.1	2055.93		2539.83	2041.7
2083.1	2055.93		2541.12	2041.7
2084.39	2055.93		2545	2042.99
2085.69	2057.22		2546.3	2042.99
2085.69	2057.22		2547.59	2044.28
2085.69	2057.22		2548.89	2045.58
2086.98	2057.22		2550.18	2048.16
2088.28	2057.22		2555.36	2049.46
2088.28	2058.52		2556.65	2049.46
2089.57	2059.81		2557.94	2050.75
2090.86	2059.81		2557.94	2050.75
2093.45	2059.81		2559.24	2050.75
2093.45	2063.69		2563.12	2052.05
2093.45	2066.28		2563.12	2054.64
2094.74	2068.87		2567	2054.64
2094.74	2068.87		2567	2055.93
2097.33	2068.87		2568.29	2057.22
2097.33	2068.87		2568.29	2057.22
2097.33	2071.45		2570.88	2057.22
2097.33	2071.45		2572.18	2058.52
2098.63	2072.75		2573.47	2059.81
2098.63	2074.04		2574.76	2059.81
2099.92	2074.04		2577.35	2059.81
2099.92	2075.34		2579.94	2063.69
2102.51	2076.63		2581.23	2066.28
2103.8	2076.63		2581.23	2067.57
2105.09	2076.63		2581.23	2067.57
2105.09	2076.63		2585.11	2070.16
2106.39	2076.63		2588.99	2070.16
2106.39	2076.63		2588.99	2072.75
2107.68	2079.22		2591.58	2072.75
2108.98	2079.22		2592.88	2074.04
2110.27	2080.51		2592.88	2075.34
2110.27	2081.81		2601.93	2076.63
2115.45	2081.81		2601.93	2076.63
2115.45	2083.1		2601.93	2077.92
2116.74	2085.69		2603.23	2077.92
2118.03	2088.28		2604.52	2079.22
2119.33	2088.28		2604.52	2081.8
2120.62	2088.28		2605.82	2084.39
2123.21	2089.57		2610.99	2085.69
2123.21	2092.16		2610.99	2089.57
2124.5	2092.16		2614.87	2089.57
2125.8	2093.45		2618.75	2092.16
2127.09	2093.45		2621.34	2092.16
2128.38	2093.45		2621.34	2093.45
2129.68	2094.74		2622.64	2094.74
2130.97	2096.04		2623.93	2094.74
2130.97	2096.04		2627.81	2096.04
2132.27	2097.33		2627.81	2097.33
2133.56	2097.33		2627.81	2097.33
2136.15	2098.63		2627.81	2098.63
2140.03	2098.63		2629.11	2099.92
2140.03	2098.63		2630.4	2099.92
2140.03	2099.92		2631.69	2101.21
2140.03	2103.8		2634.28	2101.21
2141.32	2103.8		2634.28	2103.8
2141.32	2103.8		2635.57	2103.8
2142.62	2103.8		2638.16	2105.09
2143.91	2108.98		2640.75	2106.39
2143.91	2110.27		2642.04	2106.39
2145.2	2111.57		2642.04	2106.39
2146.5	2112.86		2644.63	2108.98
2149.09	2114.15		2645.93	2110.27
2149.09	2114.15		2647.22	2115.45
2149.09	2114.15		2648.51	2115.45
2149.09	2115.45		2649.81	2116.74
2149.09	2115.45		2651.1	2116.74
2151.67	2115.45		2657.57	2118.03
2151.67	2116.74		2662.74	2118.03
2152.97	2118.03		2664.04	2118.03
2152.97	2119.33		2664.04	2118.03
2154.26	2120.62		2664.04	2119.33
2155.55	2121.91		2666.63	2119.33
2155.55	2124.5		2669.21	2119.33
2156.85	2124.5		2671.8	2120.62
2158.14	2124.5		2673.09	2123.21
2162.02	2125.8		2674.39	2123.21
2162.02	2125.8		2678.27	2124.5
2163.32	2125.8		2678.27	2124.5
2164.61	2125.8		2679.57	2128.38
2165.91	2127.09		2680.86	2128.38
2165.91	2127.09		2682.15	2129.68
2165.91	2128.39		2682.15	2130.97
2167.2	2129.68		2683.45	2134.85
2168.49	2132.27		2684.74	2136.15
2169.79	2133.56		2686.03	2137.44
2171.08	2134.85		2687.33	2137.44
2172.38	2136.15		2689.91	2138.74
2173.67	2136.15		2689.91	2140.03
2176.26	2137.44		2691.21	2142.62
2178.84	2137.44		2691.21	2143.91
2178.84	2137.44		2692.5	2145.2
2178.84	2140.03		2692.5	2147.79
2181.43	2141.32		2693.8	2149.09
2181.43	2145.2		2693.8	2150.38
2184.02	2145.2		2695.09	2150.38
2184.02	2145.2		2697.68	2151.67
2184.02	2146.5		2697.68	2151.67
2185.31	2147.79		2698.97	2152.97
2186.61	2147.79		2700.27	2154.26
2187.9	2147.79		2701.56	2154.26
2189.2	2150.38		2701.56	2155.55
2189.2	2150.38		2702.85	2155.55
2189.2	2151.67		2704.15	2156.85
2190.49	2151.67		2704.15	2162.02
2191.78	2152.97		2709.32	2162.02
2191.78	2152.97		2713.2	2162.02
2191.78	2154.26		2715.79	2162.02
2194.37	2154.26		2715.79	2165.91
2194.37	2155.56		2717.09	2165.91
2194.37	2156.85		2718.38	2167.2
2195.66	2158.14		2719.67	2168.49
2196.96	2158.14		2719.67	2169.79
2196.96	2160.73		2720.97	2174.96
2196.96	2165.91		2723.56	2176.26
2198.25	2167.2		2726.14	2176.26
2198.25	2167.2		2727.44	2176.26
2200.84	2168.49		2731.32	2177.55
2202.13	2169.79		2732.61	2178.84
2203.43	2171.08		2735.2	2180.14
2203.43	2171.08		2735.2	2182.73
2204.72	2171.08		2736.49	2182.73
2209.9	2172.38		2739.08	2184.02
2209.9	2172.38		2739.08	2186.61
2211.19	2172.38		2749.43	2187.9
2211.19	2173.67		2753.31	2190.49
2215.07	2173.67		2754.61	2190.49
2216.37	2174.96		2757.2	2190.49
2216.37	2176.26		2757.2	2191.78
2216.37	2177.55		2757.2	2193.08
2217.66	2177.55		2759.78	2193.08
2218.95	2177.55		2761.08	2193.08
2218.95	2180.14		2761.08	2194.37
2220.25	2182.73		2761.08	2199.55
2221.54	2185.31		2762.37	2199.55
2221.54	2186.61		2763.66	2200.84
2222.84	2187.9		2764.96	2202.13
2224.13	2189.2		2768.84	2203.43
2225.42	2194.37		2768.84	2203.43
2226.72	2195.66		2768.84	2204.72
2229.3	2195.66		2768.84	2204.72
2230.6	2196.96		2772.72	2204.72
2230.6	2198.25		2786.95	2207.31
2231.89	2198.25		2786.95	2207.31
2233.19	2199.55		2790.84	2208.6
2233.19	2200.84		2792.13	2211.19
2233.19	2202.13		2792.13	2212.48
2234.48	2202.13		2794.72	2212.48
2234.48	2203.43		2796.01	2213.78
2234.48	2203.43		2796.01	2215.07
2237.07	2204.72		2796.01	2216.37
2237.07	2206.02		2797.3	2217.66
2238.36	2206.02		2798.6	2217.66
2239.66	2207.31		2799.89	2218.95
2240.95	2208.6		2801.19	2218.95
2240.95	2213.78		2803.77	2220.25
2242.24	2215.07		2810.24	2220.25
2243.54	2215.07		2832.24	2221.54
2244.83	2216.37		2834.83	2222.84
2247.42	2216.37		2836.12	2222.84
2247.42	2216.37		2836.12	2224.13
2251.3	2217.66		2836.12	2225.42
2251.3	2217.66		2840	2228.01
2251.3	2217.66		2847.76	2228.01
2251.3	2218.95		2849.06	2228.01
2252.59	2220.25		2849.06	2230.6
2253.89	2222.84		2850.35	2230.6
2253.89	2222.84		2852.94	2230.6
2255.18	2224.13		2852.94	2231.89
2256.48	2224.13		2859.41	2231.89
2257.77	2225.42		2860.7	2231.89
2257.77	2226.72		2863.29	2231.89
2260.36	2226.72		2871.05	2233.19
2260.36	2226.72		2872.35	2235.77
2260.36	2226.72		2878.82	2239.66
2261.65	2228.01		2880.11	2239.66
2261.65	2230.6		2881.41	2244.83
2264.24	2231.89		2883.99	2244.83
2264.24	2233.19		2885.29	2244.83
2264.24	2234.48		2891.76	2244.83
2264.24	2235.77		2895.64	2244.83
2265.53	2238.36		2902.11	2248.71
2269.41	2238.36		2907.28	2250.01
2272	2238.36		2907.28	2250.01
2273.3	2239.66		2911.16	2251.3
2274.59	2239.66		2912.46	2252.59
2277.18	2239.66		2912.46	2252.59
2277.18	2240.95		2912.46	2253.89
2279.76	2240.95		2913.75	2256.47
2279.76	2242.24		2922.81	2257.77
2279.76	2243.54		2922.81	2257.77
2281.06	2246.12		2922.81	2257.77
2286.23	2247.42		2930.57	2259.06
2286.23	2250.01		2930.57	2261.65
2286.23	2250.01		2935.75	2261.65
2286.23	2250.01		2940.92	2264.24
2290.12	2252.59		2947.39	2266.83
2290.12	2253.89		2951.27	2266.83
2291.41	2253.89		2951.27	2268.12
2291.41	2257.77		2956.45	2270.71
2294	2257.77		2959.04	2270.71
2295.29	2257.77		2961.62	2270.71
2295.29	2260.36		2961.62	2272
2296.59	2260.36		2965.51	2274.59
2299.17	2261.65		2968.09	2275.88
2299.17	2262.95		2968.09	2278.47
2300.47	2262.95		2968.09	2279.76
2300.47	2262.95		2969.39	2281.06
2303.05	2264.24		2975.86	2282.35
2303.05	2264.24		2977.15	2282.35
2305.64	2264.24		2978.44	2283.65
2309.52	2264.24		2979.74	2283.65
2309.52	2268.12		2981.03	2283.65
2312.11	2268.12		2982.33	2288.82
2312.11	2269.41		2982.33	2288.82
2312.11	2269.41		2983.62	2290.11
2313.41	2270.71		2984.91	2294
2313.41	2272		2984.91	2297.88
2314.7	2273.3		2987.5	2297.88
2315.99	2273.3		2988.8	2299.17
2315.99	2274.59		2990.09	2301.76
2315.99	2274.59		2992.68	2303.05
2315.99	2275.88		2992.68	2303.05
2318.58	2278.47		2993.97	2305.64
2318.58	2278.47		2999.15	2306.93
2318.58	2282.35		3001.73	2308.23
2318.58	2283.65		3001.73	2309.52
2318.58	2283.65		3005.61	2309.52
2319.87	2283.65		3005.61	2309.52
2321.17	2286.23		3009.5	2310.82
2321.17	2287.53		3010.79	2312.11
2323.76	2288.82		3012.08	2313.41
2323.76	2290.12		3012.08	2315.99
2323.76	2290.12		3014.67	2322.46
2325.05	2290.12		3025.02	2322.46
2325.05	2290.12		3027.61	2322.46
2326.34	2291.41		3035.37	2323.76
2326.34	2292.7		3036.67	2323.76
2326.34	2295.29		3039.26	2325.05
2330.22	2296.59		3040.55	2326.34
2331.52	2296.59		3043.14	2327.64
2331.52	2297.88		3047.02	2330.22
2332.81	2297.88		3047.02	2331.52
2335.4	2300.47		3052.19	2332.81
2335.4	2300.47		3058.66	2334.11
2335.4	2301.76		3066.43	2334.11
2335.4	2303.05		3066.43	2334.11
2336.69	2304.35		3067.72	2335.4
2337.99	2305.64		3067.72	2335.4
2337.99	2310.82		3071.6	2336.69
2337.99	2313.41		3071.6	2337.99
2337.99	2313.41		3072.89	2340.58
2339.28	2313.41		3072.89	2344.46
2343.16	2313.41		3076.78	2345.75
2343.16	2314.7		3078.07	2345.75
2343.16	2315.99		3079.36	2345.75
2344.46	2315.99		3083.25	2345.75
2347.05	2318.58		3083.25	2347.05
2348.34	2321.17		3084.54	2348.34
2350.93	2321.17		3091.01	2349.63
2353.51	2323.76		3092.3	2349.63
2354.81	2325.05		3094.89	2349.63
2356.1	2327.64		3097.48	2352.22
2358.69	2327.64		3105.24	2353.51
2359.98	2328.93		3107.83	2353.51
2359.98	2330.22		3118.18	2354.81
2361.28	2330.22		3120.77	2358.69
2362.57	2330.22		3120.77	2359.98
2362.57	2331.52		3122.06	2361.28
2362.57	2332.81		3131.12	2361.28
2363.86	2334.11		3132.41	2362.57
2363.86	2334.11		3136.29	2365.16
2366.45	2334.11		3138.88	2366.45
2367.75	2335.4		3140.18	2369.04
2369.04	2335.4		3146.64	2370.33
2369.04	2336.7		3150.53	2370.33
2370.33	2337.99		3154.41	2374.22
2371.63	2337.99		3158.29	2375.51
2371.63	2337.99		3158.29	2376.8
2374.22	2337.99		3164.76	2376.8
2374.22	2337.99		3177.7	2376.8
2374.22	2339.28		3177.7	2378.1
2375.51	2339.28		3184.17	2378.1
2376.8	2340.58		3184.17	2379.39
2378.1	2341.87		3186.75	2380.68
2378.1	2343.16		3190.64	2383.27
2380.68	2344.46		3191.93	2384.57
2380.68	2345.75		3191.93	2385.86
2381.98	2348.34		3199.69	2385.86
2383.27	2348.34		3203.57	2387.15
2384.57	2349.63		3207.46	2389.74
2384.57	2350.93		3210.04	2389.74
2385.86	2350.93		3212.63	2391.04
2388.45	2350.93		3212.63	2393.62
2393.62	2352.22		3212.63	2393.62
2393.62	2352.22		3216.51	2396.21
2393.62	2352.22		3219.1	2397.51
2394.92	2353.51		3224.28	2398.8
2396.21	2353.51		3235.92	2400.09
2396.21	2354.81		3239.8	2400.09
2397.51	2357.4		3241.1	2401.39
2398.8	2358.69		3241.1	2402.68
2398.8	2358.69		3242.39	2402.68
2398.8	2362.57		3243.68	2403.97
2403.97	2362.57		3244.98	2405.27
2405.27	2367.75		3244.98	2406.56
2407.86	2367.75		3248.86	2406.56
2407.86	2367.75		3257.92	2406.56
2414.32	2369.04		3264.39	2410.44
2416.91	2370.34		3265.68	2410.44
2418.21	2371.63		3265.68	2410.44
2419.5	2372.92		3266.97	2414.32
2420.8	2372.92		3269.56	2414.32
2422.09	2372.92		3270.85	2415.62
2427.26	2372.92		3274.74	2415.62
2427.26	2374.22		3278.62	2416.91
2427.26	2374.22		3291.56	2416.91
2428.56	2376.8		3291.56	2418.21
2431.14	2378.1		3296.73	2419.5
2431.14	2380.69		3300.61	2419.5
2432.44	2380.69		3308.38	2420.79
2436.32	2381.98		3313.55	2420.79
2436.32	2384.57		3316.14	2422.09
2440.2	2385.86		3326.49	2422.09
2440.2	2385.86		3329.08	2423.38
2440.2	2389.74		3335.55	2423.38
2441.5	2391.04		3338.14	2424.68
2444.08	2393.62		3357.54	2425.97
2445.38	2396.21		3361.42	2427.26
2446.67	2396.21		3366.6	2431.14
2446.67	2397.51		3367.89	2432.44
2450.55	2398.8		3369.19	2437.61
2454.43	2403.97		3373.07	2438.91
2457.02	2403.97		3375.66	2441.5
2458.32	2405.27		3376.95	2441.5
2459.61	2406.56		3378.24	2441.5
2462.2	2407.86		3384.71	2442.79
2463.49	2409.15		3388.59	2445.38
2464.78	2409.15		3398.95	2445.38
2467.37	2410.44		3401.53	2445.38
2468.67	2411.74		3404.12	2445.38
2468.67	2415.62		3423.53	2446.67
2468.67	2416.91		3426.12	2453.14
2469.96	2419.5		3427.41	2453.14
2469.96	2419.5		3433.88	2455.73
2471.26	2422.09		3439.05	2457.02
2471.26	2423.38		3440.35	2459.61
2471.26	2425.97		3448.11	2459.61
2472.55	2428.56		3450.7	2460.9
2472.55	2429.85		3457.17	2463.49
2472.55	2431.15		3463.64	2466.08
2475.14	2431.15		3472.7	2467.37
2475.14	2432.44		3483.05	2468.67
2475.14	2433.73		3484.34	2469.96
2475.14	2435.03		3485.63	2469.96
2476.43	2435.03		3495.98	2471.25
2476.43	2437.61			2471.25
2485.49	2438.91			2472.55
2486.78	2440.2			2473.84
2486.78	2441.5			2475.14
2488.07	2442.79			2476.43
2488.07	2442.79			2480.31
2488.07	2444.08			2480.31
2489.37	2446.67			2480.31
2489.37	2446.67			2481.61
2490.66	2446.67			2482.9
2490.66	2446.67			2484.19
2491.96	2447.97			2485.49
2494.54	2449.26			2486.78
2494.54	2449.26			2488.07
2494.54	2449.26			2488.07
2495.84	2449.26			2491.96
2497.13	2449.26			2493.25
2498.43	2450.55			2493.25
2499.72	2450.55			2493.25
2499.72	2450.55			2499.72
2499.72	2453.14			2499.72
2501.01	2453.14			2502.31
2501.01	2455.73			2503.6
2501.01	2458.32			2506.19
2502.31	2463.49			2510.07
2502.31	2464.79			2511.36
2503.6	2468.67			2512.66
2504.89	2468.67			2513.95
2506.19	2471.26			2513.95
2506.19	2471.26			2515.24
2508.78	2471.26			2517.83
2508.78	2471.26			2517.83
2510.07	2473.84			2520.42
2515.25	2473.84			2521.72
2515.25	2475.14			2523.01
2515.25	2475.14			2523.01
2515.25	2476.43			2523.01
2516.54	2476.43			2525.6
2516.54	2477.72			2526.89
2516.54	2479.02			2528.18
2517.83	2479.02			2530.77
2517.83	2479.02			2534.65
2517.83	2480.31			2534.65
2521.72	2480.31			2537.24
2521.72	2481.61			2537.24
2521.72	2481.61			2537.24
2524.3	2482.9			2538.53
2525.6	2486.78			2541.12
2525.6	2489.37			2542.42
2525.6	2490.66			2542.42
2526.89	2491.96			2546.3
2528.18	2493.25			2548.89
2529.48	2493.25			2548.89
2529.48	2493.25			2550.18
2530.77	2493.25			2554.06
2532.07	2493.25			2554.06
2533.36	2493.25			2556.65
2538.53	2493.25			2556.65
2541.12	2497.13			2559.24
2546.3	2497.13			2560.53
2546.3	2498.43			2561.82
2550.18	2498.43			2568.29
2551.47	2499.72			2568.29
2552.77	2499.72			2568.29
2555.36	2499.72			2570.88
2560.53	2499.72			2570.88
2561.82	2502.31			2572.18
2561.82	2503.6			2572.18
2564.41	2506.19			2573.47
2565.71	2506.19			2573.47
2565.71	2508.78			2577.35
2567	2511.36			2577.35
2569.59	2511.36			2581.23
2569.59	2512.66			2582.53
2570.88	2512.66			2582.53
[truncated: 520 more rows]

## Sheet: Fig.2D
WT1	WT2	WT3	KO1	KO2	KO3
2006.58	2380.51	2520.53	1264.88	1367.98	1883.48
2848.3	1849.62	2777.51	2145.07	1317.2	1820.39
997.135	1957.34	1037.14	2317.41	954.049	1104.85
960.204	1364.9	1448	1411.07	914.04	2168.15
2322.03	1885.02	555.502	657.062	1000.21	2545.16
1274.12	417.012	1651.12	2126.61	484.718	1784.99
2265.1	444.71	1126.39	2037.36	881.726	506.261
3192.99	1169.48	1849.62	567.813	1246.42	1715.75
1834.23	1612.65	1521.86	938.661	1817.31	917.118
3506.9	706.304	852.489	846.333	800.17	2018.89
1284.89	441.632	1186.41	1274.12	698.61	1135.63
1252.57	807.864	1369.52	2148.15	1744.99	1146.4
795.553	824.79	1304.89	2308.18	1771.14	1375.68
2286.64	995.596	2352.81	1935.8	1044.84	1166.4
2268.17	1020.22	2455.91	1252.57	1229.49	1271.04
2488.22	666.295	1054.07	655.524	943.277	617.054
1104.85	784.782	1500.32	2086.6	653.985	2854.45
1158.71	1081.77	2322.03	1383.37	1401.84	1923.48
1494.16	440.093	2712.88	283.137	1452.62	1515.71
740.157	1611.11	1115.62	961.742	987.902	1618.81
2766.74	2258.94	1618.81	1446.46	633.981	934.044
1755.76	1463.39	2351.27	587.817	1041.76	3300.7
1251.04	883.264	1094.08	735.541	1324.9	3285.31
1744.99	541.653	749.39	1395.68	1227.95	2631.33
734.002	689.377	1934.26	1661.89	1050.99	2686.72
2605.17	1203.33	2329.72	1977.34	941.738	2355.88
2345.11	540.115	978.669	1464.93	772.472	1135.63
504.722	1735.75	2683.65	598.589	821.713	2503.61
989.441	697.071	650.907	1654.2	1318.74	1018.68
3120.66	1886.55	1709.59	1258.73	818.635	2674.41
1266.42	1841.93	3208.37	981.747	821.713	1958.88
1954.26	2058.9	1280.27	663.218	681.683	2865.22
3232.99	1526.48	874.032	718.614	987.902	2734.43
2551.31	1983.5	1617.27	764.778	1121.78	2077.36
3022.18	1723.44	1129.47	586.278	1084.85	1695.74
2168.15	1352.6	2562.08	430.861	1658.81	1086.38
918.656	794.015	1375.68	738.618	750.929	1323.36
3023.72	1878.86	2792.9	1106.39	606.282	1832.7
915.579	2012.73	2360.5	437.016	967.898	2091.21
2642.1	2649.79	958.665	1183.33	1269.5	1274.12
1466.46	2988.33	1778.84	1894.25	1571.1	653.985
1998.89	1506.47	1720.37	2109.68	1203.33	1118.7
2155.84	1808.08	1366.44	2911.39	595.511	827.868
638.597	1760.37	1118.7	433.938	589.356	2478.99
774.01	2719.04	1588.03	947.893	490.873	1417.22
1221.8	2049.67	1217.18	1945.03	798.631	627.825
1158.71	2045.05	1092.54	1180.25	1001.75	720.153
740.157	621.67	638.597	1726.52	657.062	2931.39
2011.2	2685.18	998.673	1748.06	566.274	1995.81
720.153	1601.88	2120.45	3108.35	660.14	3025.26
1761.91	3088.35	2355.88	2448.21	543.192	3183.75
2017.35	2488.22	1744.99	1829.62	1532.63	1929.64
946.355	1963.49	1160.25	2038.89	2088.14	3465.35
2429.75	2103.52	607.821	2058.9	890.958	2105.06
1512.63	901.73	544.731	2195.85	1366.44	2146.61
281.598	2066.59	895.575	2103.52	564.735	2783.67
2242.01	1140.24	1504.93	1791.15	1077.15	1517.24
1272.58	835.562	1315.66	1831.16	772.472	1300.28
593.972	858.644	2909.85	1352.6	843.256	869.415
1189.48	670.912	1840.39	650.907	610.899	584.739
2378.97	1057.15	1629.58	1174.1	2740.58	512.416
529.343	515.494	2731.35	670.912	898.652	520.11
983.286	778.627	2231.24	867.876	1429.53	1421.84
2389.74	409.318	780.166	617.054	783.243	750.929
2086.6	680.144	2100.45	1057.15	1695.74	967.898
834.023	1741.91	1287.97	1363.37	717.075	1564.95
677.067	587.817	1341.82	892.497	1241.8	1509.55
1991.19	1061.76	2455.91	792.476	1794.23	2926.78
2665.18	690.916	1018.68	1255.65	670.912	1300.28
921.734	1597.26	1138.7	800.17	1120.24	1427.99
704.765	1615.73	667.834	464.714	726.308	1254.11
2291.26	443.171	715.536	535.498	1746.52	1152.55
3393.03	506.261	1901.94	1617.27	1235.65	877.109
1523.4	1344.9	2025.05	1774.22	1144.86	1015.6
563.196	2668.26	2326.65	1955.8	821.713	680.144
2054.28	441.632	1347.98	2061.98	990.979	844.795
620.132	1486.47	1034.07	2098.91	684.761	884.803
1015.6	1509.55	2560.54	2482.07	1171.02	595.511
1194.1	2318.95	1532.63	2996.02	509.339	703.226
1332.59	2405.13	2101.98	1354.13	1141.78	667.834
1921.95	1635.73	2528.23	795.553	881.726	1061.76
1837.31	2066.59	1792.69	2345.11	1015.6	943.277
2537.46	1151.01	2651.33	1412.61	2334.34	2537.46
3029.87	1531.09	469.33	501.645	984.824	1438.77
692.455	1412.61	2652.87	1611.11	2355.88	1246.42
2651.33	590.895	335.456	678.605	1354.13	1209.49
1120.24	2397.43	2586.7	2348.19	2571.32	1701.9
1892.71	952.51	1652.66	2766.74	843.256	2054.28
2780.59	2009.66	1111.01	1303.35	1289.5	1054.07
675.528	764.778	2342.03	2026.58	1601.88	1143.32
1443.38	1124.85	624.748	1880.4	1900.4	612.438
1121.78	1198.72	2395.89	1674.2	760.161	1500.32
2300.49	407.779	2260.48	2048.13	2308.18	1786.53
1892.71	2988.33	830.946	2768.28	889.419	955.587
2671.34	586.278	729.385	2760.59	797.092	1106.39
1234.11	763.239	515.494	2151.23	1151.01	766.316
2956.01	444.71	467.792	2719.04	2500.53	706.304
1715.75	1112.54	878.648	2149.69	2445.13	449.326
963.281	1338.75	2038.89	1488.01	1949.64	632.442
1209.49	1669.59	449.326	1728.06	1934.26	543.192
824.79	989.441	563.196	855.566	1052.53	841.717
3811.58	1569.56	564.735	972.514	1603.42	646.291
2588.24	1163.32	424.705	1497.24	598.589	1446.46
1100.23	1317.2	2137.38	586.278	1720.37	730.924
3225.3	1438.77	890.958	1440.31	1857.32	650.907
1700.36	640.136	2988.33	943.277	2540.54	994.057
698.61	570.89	1695.74	1191.02	929.428	1135.63
872.493	1244.88	2572.85	1595.72	784.782	1432.61
2637.48	2061.98	1734.21	1240.26	1057.15	943.277
786.321	2052.74	2234.32	443.171	620.132	509.339
2422.05	1892.71	857.105	655.524	683.222	1549.56
2043.51	504.722	1014.06	1481.85	1620.34	1287.97
689.377	1204.87	2571.32	687.838	1406.45	2408.2
747.851	1517.24	1469.54	509.339	1578.8	1151.01
717.075	1395.68	2908.31	460.098	1481.85	1738.83
477.024	2115.83	2232.78	1117.16	1609.57	1187.94
1423.38	658.601	1249.5	1221.8	709.381	1295.66
1314.12	1114.08	1387.99	706.304	2160.46	1249.5
1318.74	406.24	2732.89	875.57	1900.4	886.342
795.553	2123.53	680.144	1431.07	630.903	1367.98
1134.09	844.795	1186.41	1678.82	1865.01	1483.39
1723.44	1440.31	1925.02	1034.07	657.062	1429.53
347.766	1724.98	837.101	2151.23	713.998	1835.77
1075.61	3036.03	655.524	1243.34	1277.19	523.188
767.855	2189.7	1089.46	801.709	958.665	660.14
818.635	1121.78	1555.71	1334.13	2191.23	1200.26
2074.29	1247.96	849.411	629.364	1101.77	507.8
2275.87	2615.94	874.032	432.399	1200.26	646.291
1078.69	838.639	2218.93	890.958	1406.45	730.924
404.701	1123.32	2074.29	678.605	907.885	1569.56
2074.29	701.687	2562.08	718.614	1472.62	952.51
1635.73	1234.11	2402.05	518.572	1584.95	1528.02
538.576	1578.8	1640.35	2198.93	3006.79	846.333
2223.55	924.812	617.054	827.868	2194.31	810.941
1009.45	863.26	2245.09	3017.56	1284.89	4430.17
3054.49	367.77	1792.69	1651.12	1360.29	1398.76
1017.14	500.106	3099.12	2314.34	1163.32	1648.04
1874.24	834.023	967.898	1549.56	970.975	2149.69
3131.43	521.649	2265.1	1681.89	1252.57	1117.16
3600.76	326.223	2694.42	2335.88	2355.88	1191.02
1358.75	1286.43	1546.48	2742.12	1488.01	1267.96
2318.95	918.656	1183.33	994.057	1003.29	1366.44
2001.96	686.299	632.442	1886.55	1294.12	1563.41
1841.93	617.054	1287.97	3092.96	3046.8	886.342
969.436	855.566	646.291	2049.67	3046.8	190.81
769.394	1203.33	780.166	1901.94	858.644	3343.79
1195.64	2842.14	550.886	2388.2	897.113	1755.76
418.55	1823.46	2485.14	1091	777.088	2023.51
3890.06	1252.57	2731.35	1237.19	1387.99	1829.62
647.83	2123.53	1832.7	1724.98	1825	1177.17
1072.54	1718.83	837.101	1888.09	921.734	907.885
1455.69	601.666	1252.57	1826.54	718.614	2318.95
1109.47	1384.91	1423.38	1861.93	1111.01	1007.91
3353.02	1172.56	609.36	1537.25	920.195	638.597
840.178	2220.47	860.182	1958.88	778.627	770.933
899.42	224.28	1321.05	572.43	2551.31	1378.37
2038.12	1496.86	840.18	1453.39	841.72	1908.48
1316.43	3305.32	1490.32	1112.93	1288.73	2137.76
1210.64	1539.94	1908.87	1067.15	1397.22	1237.57
1119.85	1149.47	1752.68	1113.31	882.11	1808.08
1970.42	2409.74	2701.34	1175.63	1116.01	1958.49
2169.31	1489.55	1504.17	971.74	1204.87	2092.75
1454.15	2402.82	2126.99	607.82	1120.62	2135.84
1589.57	2005.04	1356.06	899.42	1771.91	1428.76
1713.06	1394.14	2594.4	1000.98	1137.16	2647.48
1508.78	1345.29	1264.88	2026.2	3729.64	1641.89
1300.66	1653.04	2282.79	678.22	551.27	1471.08
1263.73	1713.06	1203.33	2373.58	1206.41	1486.47
2256.63	2113.14	1046.76	1007.91	1269.5	1911.94
2302.41	1978.5	1131.01	1796.92	883.26	1965.8
845.56	1484.55	2164.31	795.17	377.39	1204.87
1213.33	1834.24	619.36	1771.14	718.23	1784.99
1584.95	1546.48	3480.35	1272.58	1623.42	1897.71
1189.1	2051.97	1545.33	929.04	835.95	1708.05
2020.81	1980.42	1940.41	1276.81	928.66	1683.05
1060.22	2265.48	2309.34	1074.07	2117.76	2115.06
2477.06	1133.32	1468.77	744.77	854.8	1673.82
1209.87	3035.26	2142.38	1533.79	1597.65	1347.59
2142.76	1935.8	2305.1	786.71	2031.2	1583.8
2162	1496.09	1917.33	1336.05	2694.03	1863.09
1706.52	1079.46	1496.86	1658.43	1831.93	982.13
2255.09	2389.35	1486.08	2011.2	958.28	1609.19
1507.63	1802.31	1402.61	852.87	1272.58	1392.6
972.51	1451.08	2499.38	1164.09	1912.71	2535.15
1498.78	981.36	2068.9	919.81	997.52	933.27
1128.32	2810.98	1968.11	1466.85	889.8	917.5
1115.24	2341.65	1189.1	620.52	2819.44	1601.88
845.95	1067.53	934.04	1451.85	1012.14	845.95
1382.22	1756.53	2202.77	1480.31	1629.19	2340.88
1554.18	1923.48	1764.61	1244.11	1391.06	1808.85
1386.06	1858.09	2670.57	999.06	1459.16	1070.61
1191.79	1408.38	1670.74	802.09	1571.87	1761.14
947.51	2885.61	1566.87	1534.17	1965.03	3586.15
1451.08	2177.38	1816.54	985.59	989.06	3339.17
2472.83	2440.52	947.51	903.27	1066.76	347.77
890.19	1128.7	1279.89	1067.15	1730.37	1461.08
1356.44	1738.45	1551.87	936.74	3221.84	1247.96
1729.98	2624.4	1173.33	730.92	849.41	1880.01
1411.07	1387.99	1361.83	1000.21	1187.94	1723.44
1545.33	1553.79	1582.26	1471.08	2856.38	2694.8
1323.74	1276.42	2147.38	1404.14	945.59	1574.56
1414.92	1701.9	1845.39	1014.83	1501.47	1339.13
1267.58	1211.41	1685.36	1401.07	963.67	1720.75
1236.8	1378.75	1311.43	1480.7	3171.83	1950.03
3165.29	2395.51	1178.33	914.04	1107.16	2912.16
1799.23	1649.2	2674.41	807.48	1053.3	2734.81
1307.59	1978.5	1864.63	1259.11	792.09	2123.53
1279.5	2654.02	1723.44	1867.32	1342.98	1886.94
1574.56	1052.92	1212.56	675.53	2482.83	1984.65
2185.46	2221.24	2703.65	1496.86	2187	2765.59
1722.67	1582.64	2036.2	1111	2503.61	4322.46
2208.16	778.24	2534	1609.19	2158.92	1244.88
1034.45	637.06	1324.51	941.74	1945.03	1762.3
3541.91	1550.33	960.2	1212.18	1477.62	1099.46
1786.53	1339.13	1366.83	805.94	755.93	1048.68
1068.69	1857.7	2551.7	1115.62	793.63	1544.94
1718.06	1878.48	1418.76	447.02	2063.13	2172
922.12	2978.71	1111	865.57	1590.72	1107.16
1391.45	1658.04	1552.64	814.02	1332.21	1290.66
711.69	1231.03	1342.59	1417.22	2406.66	1406.45
1486.85	1670.35	1202.95	859.03	912.12	2077.75
921.73	1700.75	3551.52	1411.07	2434.36	3251.84
1431.07	1468.77	1059.07	1547.64	970.21	857.1
1403.76	720.92	1966.96	1536.1	1624.19	1530.71
1906.94	1496.86	1587.26	828.25	1541.1	2146.22
1496.86	1858.47	1494.93	988.29	997.9	2539.77
1384.52	2221.63	1483.78	1025.99	2214.7	1925.79
1222.95	2467.45	2236.24	934.43	749.77	2549.77
2002.73	831.71	2299.72	852.1	1755.76	1162.17
2012.35	1619.96	1416.45	1891.56	633.98	2045.43
2046.2	2487.84	876.34	626.67	3418.8	1953.49
2752.51	1397.6	1576.1	1076.38	2289.72	2019.27
1066.38	2075.06	687.84	1372.98	1431.07	3463.43
1541.48	1865.4	720.15	987.52	1631.12	3549.98
2011.97	1261.04	1226.8	862.49	1524.55	2143.53
1622.65	2388.2	1050.99	590.13	847.87	2959.86
1621.11	1357.21	1690.74	927.89	1290.27	2258.56
1414.92	1342.21	2202.01	818.64	712.07	1987.34
1416.84	742.47	1540.71	1018.68	3807.73	1773.07
1964.26	2350.11	1763.07	689.38	1734.98	1738.06
1640.35	2176.23	2287.41	981.75	2158.53	955.2
1302.58	1163.32	1681.51	602.44	1029.83	2236.63
872.88	1068.3	1616.5	974.44	2247.02	1229.88
2366.66	558.2	2206.24	1402.99	1822.69	1493.01
1675.36	1823.85	1584.95	992.52	1096	1794.23
1342.98	2150.84	1847.7	985.98	725.15	1051.76
1774.61	935.2	1199.87	1654.97	2071.98	1767.3
1372.6	1490.7	1219.87	1177.56	1391.06	1349.52
1727.67	1881.17	1562.25	1532.25	1120.24	1950.8
1479.16	1638.81	1134.86	1819.23	882.88	1203.72
1011.75	2715.19	1108.31	1778.45	2246.25	1863.86
1207.56	2527.46	1949.26	624.36	1221.8	2935.62
1367.6	1072.92	1514.55	841.72	959.82	2203.54
1761.53	1948.87	1262.96	838.25	608.59	1051.76
1603.03	1643.81	974.82	1320.28	1133.32	2099.68
1181.79	2707.88	1080.61	1266.42	989.06	2504.38
1055.22	1371.06	1653.43	1267.58	869.42	2669.03
1070.23	2366.66	3481.51	1188.71	2639.02	1627.65
1191.79	1780.38	1175.63	895.57	540.5	1055.22
1686.13	1850.78	960.2	1071	957.13	2551.31
1636.5	2802.13	2344.34	1346.05	793.63	2325.88
1685.74	2176.23	1350.67	977.13	580.89	1885.78
1083.69	1578.03	2152.76	1175.25	653.6	1790
1339.51	1081.38	2488.22	1178.71	773.24	1093.31
1820.77	1668.82	1667.66	2172.38	1226.03	1249.5
1640.73	1772.68	1774.61	712.46	1415.3	1681.13
884.8	3190.29	2192.77	1022.52	800.55	2113.91
1807.31	2184.31	2082.75	1079.84	895.19	273.52
763.24	1925.79	1206.79	1379.14	1783.07	1639.19
891.73	2091.6	1909.25	630.9	872.49	2414.36
1165.25	1434.92	1953.49	1876.55	1764.99	1505.32
1148.32	1367.6	1147.94	1415.3	1127.55	1686.9
1524.94	1529.94	1199.1	827.87	1089.85	2125.84
840.18	1686.51	1998.89	1254.88	939.81	1614.57
2585.93	1479.54	1121.01	1642.27	469.33
2121.22	854.41	2363.58	1572.26	1291.81
899.81		2160.46	1249.11	575.51
742.85		2023.12	1340.28	678.61
924.43		1789.61	1277.58	1126.39
1397.6		1956.57	1044.84	617.05
1524.55		1569.18	2267.02	2292.41	1463.39
1207.95		1471.85	1276.42	2541.69	1603.42
1838.47	2036.59	1800.38	1768.07	1878.86	1711.13
1359.9	890.19	2705.96	1591.88	1201.79	1444.54
1771.91	2090.83	1798.84	1089.08	955.97	1037.91
1543.79	1616.5	1426.46	1956.18	1236.8	4235.51
1613.8	2033.89		1449.15	836.33	989.44
1519.17	1071		1346.82	2423.59	1154.86
2110.45	2097.37		1739.98	582.43	3460.35
1516.48	954.43		1471.08	1525.32	1841.54
1856.93	1119.85		1447.23	1193.33	2210.85
1679.97	1491.85		1679.97	620.13	4349.77
1219.49	1369.52	1809.23	975.21	1005.21	1787.3
1064.46	2532.08	3055.65	3074.11	1596.11	1144.47
587.82	1447.23	1105.23	2467.06	1270.27	1522.63
1868.47	1458.77	1595.72	1749.6	690.53	2310.87
1763.84	2544.39	1070.61	1557.64	651.68	1089.46
1766.91	256.21	2243.55	1602.26	1137.93	1214.49
1389.91	2208.16	2255.86	1948.87	738.62	1318.74
2221.63	1268.35	1055.22	1352.98	271.21	1503.4
1511.47	1436.84	2280.48	1516.86		4527.11
1252.96	868.65	1816.15	1410.3		1911.17
1299.12	1341.05	2357.04	1109.08		3105.66
1380.68	2191.23	1465.7	1285.27		1885.78
	1283.35	2030.43	1905.4		2152.76
	1474.93	1853.09	2571.7		1187.94
	1114.08	1557.64	806.32	1369.14	3117.2
	1028.3	1791.92	1433.77	1109.08	2931.39
	2665.95	3132.97	1405.68	1197.56	6715.27
	1118.7	2063.13	2355.11	1047.53	1226.03
1414.15	1177.94	1092.54	1629.58	725.15	2664.8
2039.66	2390.89	1570.33	1373.75	1188.71	2403.59
683.61	1608.8	2450.52	1566.49	785.55	2452.83
1870.4	1312.97	1107.16	1633.04	780.55	2444.75
1626.88	1397.22	3631.92	2554	589.36	1854.24
630.52	841.72	1679.59	1489.16	1584.95	979.05
1504.93	1517.63	1075.23	2493.61	1536.1	2557.08
1163.71	1238.34	1041.37	1151.4	1041.37	1823.46
3368.02	1299.12	1863.09	249.67	703.23	2553.23
1495.32	2044.28	2010.04	1955.03	1102.93	1416.84
1047.91	1136.01	1439.15	2563.62	699.38	8279.06
1477.24	1511.47	1448.38	1401.45	601.28	1313.36
1364.14	1288.73	3594.99	1468.39	2325.88	1439.15
922.12	2329.34	1712.29	2302.8	965.97	1978.5
1597.65	2995.25	940.2	210.81	1068.69	3744.64
1736.91	1430.3	1358.37	1035.6	1311.05	2160.84
788.63	930.97	1409.15	1857.32	527.8	2361.65
1200.25	1143.32	1467.23	2687.49	1128.7	1499.16
2783.67	2619.02	1947.72	1252.96	1545.71	2040.82
1167.17	3238.76	1885.02	1154.48	2550.16	2324.72
2344.34	1256.04	2543.62	1040.22	1074.07	2694.03
1064.46	1756.14	1075.61	1076.77	1119.85	1290.66
878.65	1494.16	1302.2	1096	1514.17	1411.07
800.17	1709.98	2085.83	1576.1	1857.32	2418.59
891.73	3244.53	2008.89	1380.29	2051.59	1569.95
1687.67	1259.88	2430.9	1771.14	817.48	1191.79
1836.93	2122.37	1617.27	653.6	1259.11	2295.49
1256.81	1311.43	1378.37	1164.48	769.78	1375.29
1884.25	2525.54	1404.14	1096.77	1740.75	1648.81
633.98	1573.8	1734.6	1221.03	768.62	2912.54
870.18	3041.03	1319.13	842.1	1212.95	1250.27
561.66	3426.5	1187.56		1226.8	2250.48
1938.49	1389.91	1863.47		2901.38	1707.67
1095.23	2207.39	1329.13		624.75	1335.28
1454.15	1454.54	2034.28		2326.65	1547.25
898.65	3274.93	1444.54		1094.46	1017.14
1671.12	1710.36	1683.43		684.76	3082.96
1621.11	3031.03	2340.11	987.13	1794.23	1574.18
786.32	1938.49	1933.49	772.47	2365.12	1612.65
1028.3	1494.93	1582.64	1730.37	1213.72	1688.05
798.25	1336.82	1327.2	1166.02	706.69	2222.01
1134.09	2227.4	2386.66	655.52	1076.77	2178.54
1602.65	2096.98	1450.31	2114.29	1749.99	1773.07
1477.24	1261.42	1633.04	637.44	1491.85	1613.03
1815.39	3146.05	1656.12	468.56	1060.61	2674.8
1351.06	1842.7	1459.54	979.82	1195.25	1868.86
1753.83	3523.82	1241.8	729.77	1683.43	1544.94
730.54	1128.32	1678.43	1432.61	1223.34	1081.38
521.26	1287.2	769.78	970.21	1288.73	2111.6
1524.17	1883.86	1357.6	1214.49	748.62	2779.82
754.39	2285.1	1237.95	629.75	1311.82	5658.51
1503.4	1631.88	1539.56	1192.18	1140.24	1356.06
1152.55	1931.18	1908.87	765.55	1022.91	1591.49
996.75	1307.2	2363.96	857.87	3213.76	1016.75
1677.28	1641.12	1842.31	926.35	2235.47	1195.25
1613.8	2385.89	1852.32	700.53	1826.93	1254.88
1957.72	1908.48	1358.75	672.84	1422.61	755.16
1328.36	1701.51	920.96	1404.91	979.82	1624.58
2402.43	1441.46	497.41	524.73	1771.53	960.2
677.45	1272.58	882.11	779.4	800.55	1208.72
1314.51	1421.46	1127.16	601.28	1990.81	1210.26
939.81	1463.39	1346.44	1062.53	1250.65	2283.18
1336.05	1052.92	2685.95	610.9	1853.47	1665.74
1360.67	2207.39	2019.27	779.4	1771.14	1474.16
1297.2	1534.56	624.75	812.1	2081.6	2226.24
1800	1421.07	1395.3	1106	2429.75	1286.43
2394.74	2393.58	2401.28	807.86	1006.37	1909.25
2127.76	1553.79	1107.16	1641.5	1265.65	2061.98
1361.06	2169.31	1271.81	903.27	1841.54	678.22
1884.63	1293.35	2635.17	1459.54	1302.97	1240.26
1323.74	2027.74	1557.25	768.24	859.8	1286.43
877.88	939.81	1755.76	1678.05	2185.46
636.67	6652.57	2837.53	879.42	1120.24
1539.94	1362.21	1650.73	405.86	960.97
2043.13	1842.7	1167.17	701.69	2340.11
863.26	1224.49	2028.51	745.54	744.39
1040.61	1872.7	664.37	865.18	2459.37
789.78	1039.45	2835.22	1398.37	567.81	1433.77
1551.48	2100.45	1019.06	1119.08	1947.72	1619.57
1372.6	2221.63	1426.84	1262.96	2717.5	1695.36
806.71	2979.86	621.67	1145.63	1118.7	1975.03
1316.05	2748.66	1190.25	1093.69	1350.29	1454.54
2238.94	1800.38	852.87	1112.16	1724.21	2274.71
1424.15	1434.54	1543.02	402.39	2278.56	2277.02
1290.27	1159.48	1581.1	1111.39	1805	1320.66
2228.16	1231.42	1221.41	1200.64	743.62	1684.97
1012.91	1797.3	1433.77	521.65	1410.3	1242.96
1301.05	1752.29	1516.09	964.82	2024.28	2091.98
1845.78		900.58	553.96	1754.6	1096.77
938.66		1161.4	1218.34	1486.85	1867.32
1791.53		1564.18	890.57	1161.02	1521.86
890.57		3609.23	973.67	851.33	3058.34
1239.49		2351.27	723.23	1836.16	1752.29
1323.36		1822.31	643.98	1933.1	1134.09
1176.4	1099.46	1058.3	925.97	1121.78	1428.38
1086.38	3606.53	1389.14	934.43	1017.52	1249.5
874.8	2448.6	2836.76	1214.87	780.55	1890.02
1151.4	1169.48	2809.06	654.37	674.37	1339.13
1826.54	1464.54	1230.26	439.32	1167.94	1583.8
2120.45	1127.93	1698.44	637.06	1653.81	1381.06
1119.08	1545.71	1535.71	835.18	819.4	1841.93
1249.5	1540.71	3172.21	888.65	1143.32	1694.21
1633.42	1381.83	1314.89	1466.85	1382.22	1199.1
1375.68	1800.38	2257.4	853.26	1659.58	949.05
1582.26	1198.33	1836.54	709.77	1240.65	1194.48
2385.51	869.42	1233.72	621.29	1186.02	696.69
1334.9	1425.3	710.54	825.56	1276.04	1059.46
630.52	1169.09	2131.61	623.98	1112.16	1407.22
1584.18	1786.15	1570.72	442.4	763.24	897.11
2272.41	1361.44	1406.07	495.49	1231.03	2525.92
896.73	1725.37	2897.15	718.61	1321.05	1561.49
1848.47	1225.26	1781.15	459.33	1791.92	1174.86
1085.23	1178.71	1479.54	904.81	1750.37	2833.29
1890.79	1212.95	1291.43	543.19	1354.9	1855.01
2309.72	1880.01	1995.81	1133.7	746.31	1610.73
1137.93	1089.85	1626.88	1378.75	850.95	2241.63
1510.32	2017.35	2382.04	888.65	919.81	1322.2
2124.68	2266.25	2215.85	877.88	1533.79	1219.1
1024.45	1332.21	2025.04	951.36	1877.71	1514.55
769.01	1571.49	1329.13	967.13	1038.3	870.95
1517.24	1439.54	1670.74	1174.86	1249.88	1350.67
451.63	1060.99	2961.01	1033.68	1580.72	936.74
800.94	1223.72	2151.99	1157.55	1824.62	1464.54
1177.17	1424.92	1247.57	878.65	1336.05	1351.44
1196.02	1709.21	2344.73	1015.6	1076	1152.17
1480.31	1534.56	1332.98	1379.14	2117.37	1021.37
810.94	1330.28	925.2	1076.77	1636.5	1594.18
620.13	1014.83		552.04	1321.82	1648.04
1057.92	1925.79		1177.56	1245.26	1541.87
1601.11	1032.53		752.08	1408.76	1623.81
1043.3	1466.85		619.36	2025.04	1378.75
2306.64	1588.03		425.47	1554.56	2160.46
2619.79	808.63		1875.01	1068.3	1510.71
1972.34	1327.97	936.35	1139.47	1555.33	1614.96
1254.5	1798.84	1735.37	866.72	1161.78	1738.83
1892.71	1116.78	2485.53	854.41	1296.43	1665.74
1507.63	1616.88	880.96	975.59	1442.23	1341.44
935.58	1367.98	1382.6	1145.24	2032.35	1268.35
840.95	1721.9	1005.98	1000.6	1389.91	1991.19
1395.3	2102.37	1683.82	846.33	1037.91	2338.96
1271.81	2383.2	514.34	1070.23	732.46	1881.55
1512.63	1543.79	2433.59	911.35		2645.18
2049.67	1579.95	1723.83	872.88		1693.05
2185.46	1422.22	2008.12	929.43		1978.11
1771.14	1231.8	3317.63	2045.05		1525.71
1011.37	1903.48	2515.53	657.83		1254.11
1559.56	2037.36	1479.16	1531.86		847.87
1059.46	1499.16	1741.52	1029.83	1035.6	2172.38
2326.65	1746.14	2079.67	866.34	735.54	2158.92
819.4	1526.48	2016.2	1122.55	1354.13	2102.75
1471.85	1460.69	3115.28	1347.98	762.08	1823.46
1148.71	1342.21	1259.11	1478.39	1257.96	1123.7
954.43	1305.66	2003.89	744.39	755.93	960.2
2553.23	1806.92	1988.88	736.69	998.29	1226.41
1442.61	888.27	1485.7	701.3	1204.87	1302.97
1576.87	1481.08	1040.22	882.88	1371.44	977.13
1615.34	1591.88	3133.74	1346.05	982.52	1106.77
1351.83	1239.49	1443	982.13	1198.33	2271.25
1214.1	1631.12	2223.16	805.56	513.19	1004.83
1144.09	1274.12	1406.45	1107.16	1323.36	1514.55
2008.12	2288.18	1380.29	1348.75	735.93	2100.06
1217.18	2315.88	2335.11	1461.46	354.69	1119.08
1309.12	1494.16	1127.55	1291.43	1139.47	2006.19
1161.4	1806.15	2563.24	451.25	1177.17	974.82
1304.51	2374.73	1603.42	1288.35	939.43	2178.15
887.11	1426.46	2940.24	1406.45	535.88	1576.1
757.08	1915.41	1975.42	1901.56	575.89	1409.53
1741.14	1428.38	1870.4	528.19	508.95	1312.2
1469.54	2190.85	2035.43	1010.6	1455.69	1368.75
954.82	2001.19	1844.24	475.87	915.96	1308.35
1763.84	1272.19	1982.34	1074.84	1239.11	1593.03
963.28	1781.15	1367.6	1002.52	983.67	1697.67
1444.92	1608.8	2716.73	891.34	1050.99	1451.08
1578.8	2005.04	1452.62	1213.33	802.86	2575.16
1043.3	2302.03	1541.87	782.09	214.66	1437.23
	1349.13	1206.41	994.83	1233.72	987.13
	2162	1855.39	990.98	836.72	1643.43
	2385.12	2104.68	1355.67	1227.57	1297.97
	2178.92	1464.16	624.36	872.88	1725.75
	1544.17	3024.1	836.33	1165.25	1085.23
	1998.5	811.71	1957.72	1026.76	1359.52
1172.94	2511.69	2975.63	1204.1	1224.11	1419.53
1469.54	1281.04	3709.25	697.07	1211.41	1296.04
1056.38	2245.09	2548.23	890.19	773.24	1659.2
794.01	2018.12	1333.74	1354.52	1805	1338.75
928.27	2804.44	1732.29	1531.09	1159.86	2056.21
990.98	2424.75	1473	1252.19	1408.76	999.06
1351.83	2295.49	1534.56	1172.17	1451.85	1770.38
1430.3	2714.04	2328.19	692.45	1550.33	2077.36
2005.04	2380.5	2058.13	1096	889.42	1459.93
1201.02	3496.51	2892.54	1074.84	1322.59	1560.33
1123.7	2079.67	1014.45	923.27	1379.14	1906.56
1291.81	869.42	1147.17	1144.86	796.71	1549.56
940.2	2774.43	2297.8	1328.74	1229.49	1666.89
1182.94	1051.76	2231.63	684.76	620.13	1638.81
1201.79	2908.31	1827.7	1054.07	1048.3	1798.84
661.68	691.69	1328.74	1117.54	235.82	1027.91
1858.47	2278.56	978.28	1184.87	1154.48	1793.07
906.73	2001.19	2447.83	1674.2	866.34	1307.59
1682.28	2817.52	1342.59	1433.77	1171.02	1117.16
1286.81	2656.33	1212.56	1081	564.74	1127.55
1705.36	1598.42	2058.9	1332.21	1179.1	2031.2
1164.86	1514.55	1811.92	1296.04	798.25	1125.62
956.36	2510.15	3102.97	691.3	1629.19	1584.95
1102.93	2716.35	1199.1	1203.72	1710.75	1383.37
959.82	3600.38	1581.1	1447.61	1759.99	2123.14
1155.63	1639.19	1290.66	1378.75	587.43	1577.64
1365.67	1507.24	1686.13	711.3	1221.03	550.12
1183.71	2431.28	1506.86	964.44	1308.74	1163.32
872.49	1716.52	1686.13	1076.38	957.51	1012.52
872.88	1525.71	2855.61	833.25	1094.85	1358.75
957.13	1362.6	2121.99	2011.58	1486.47	1653.04
1307.2	1719.98	2160.46	935.2	583.2	2210.47
1160.63	2647.1	2277.41	1483.39	973.67	1344.13
1004.83	1689.2	2950.63	1559.56	1499.55	1614.57
1246.03	1422.99	3126.82	812.1	1146.78	1340.67
1066.76	1463.39	1980.04	1501.47	645.52	1095.23
978.28	2392.43	2001.19	3469.2	814.4	1267.19
969.05	1357.6	1609.57	1057.15	1653.81	1164.48
1114.85	1869.63	962.9	1810.77	1371.06	967.13
1764.99	1381.06	3598.07	879.03	877.49	1254.11
1006.75	1225.26	2289.33	947.89	1442.23	1384.52
663.6	1279.12	1064.84	1165.63	1487.24	982.9
1108.7	1819.62	1397.99	1663.43	1188.71	1132.93
1429.53	2162	3009.1	1045.99	1077.15	681.68
889.8	1349.9	1542.63	967.13	1452.62	995.6
1397.6	1781.92	1198.72	1918.1	642.83	1191.02
1067.53	1775.38	1757.3	814.79	2013.12	1625.73
872.88	2010.43	2419.74	1189.48	1002.52	1204.87
1188.71	1752.29	1439.54	944.82	2411.67	1056.38
938.28	1631.88	1455.31	1184.87	506.65
1287.97	1911.17	1089.85	1931.95	1103.31
969.05	1172.17	1732.29	2050.05	960.59
962.9	1821.16	1332.59	1492.24	728.62
1287.2	1556.1	2884.07	809.79	751.31
1571.49	1823.08	2215.85	1246.8	1634.96
1131.01	1852.32	1102.16	1969.65	905.19	1393.37
1068.69		2531.69	1104.47	1312.59	759.01
1059.84		2293.18	1436.07	1481.85	1561.49
1197.95		1441.84	851.33	1129.86	692.84
1402.22		1691.51	1552.25	1346.05	2090.83
1322.2		2632.48	1961.95	1278.35	386.62
1683.05		1828.85	1146.01	1108.7	1062.15
1448.77	1816.92	2226.24	1032.91	1338.75	747.85
1456.08	869.03	1861.55	1275.27	1789.23	1350.67
1622.27	1084.46	3098.35	1623.81	1118.7	652.06
937.89	1630.35	2358.96	1010.98	589.36	1538.02
763.62	971.36	1773.07		1183.33	760.55
1242.57	1546.87	1431.84		1294.89	885.19
1223.72	1791.53	1634.19		1353.75	1194.87
1428	2114.29	3081.81		962.51	1164.48
1514.94	1964.26	3021.41		1204.87	1714.59
2588.24	557.04	3391.49		1568.79	1215.26
655.52	346.23	1261.04	1724.98	964.05	827.48
1047.91	757.08		1365.29	1382.6	618.98
1934.64	1226.8		1419.92	922.89	1729.21
977.52	2105.06		1337.59	925.58	1319.9
1499.16	2965.24		1379.91	1471.08	1402.22
963.28	917.5		930.97	1528.79	1285.27
1259.11	1434.15		469.33	914.81	1266.42
1025.99	3840.81	271.21	1349.9	785.94	683.61
1696.9	2182.77	1774.99	473.56	1432.23	1184.1
1010.21	855.18	1699.59	1062.53	543.19	1193.33
656.68	1247.96	1508.4	1353.75	1351.06	1464.93
1474.54	2506.3	2599.4	1121.78	1288.73	730.54
1045.61	2330.88	1408.76	1443.38	1209.1	1147.94
1118.31	1100.62	2209.31	966.36	1130.24	1615.73
1757.68	2814.83	1931.56	1158.71	1994.65	1124.85
1536.86	3231.45	2348.19	1616.5	867.11	1277.96
516.65	2423.98	1658.04	1048.68	1063.69	1486.08
900.96	1659.97	1237.19	1009.83	1053.69	2471.29
588.97	2391.66	2988.33	613.59	1610.73	1177.94
1107.16	1903.48	1429.53	952.89	935.97	1709.59
1151.78	2676.34	1632.27	1116.39	1754.99	1403.76
460.87	1189.48	2308.57	1511.47	753.24	1990.81
1150.24	1922.72	1973.88	917.89	1635.73	1184.48
998.29	2923.31	1414.15	871.34	1071.38	1002.14
1067.92	2984.48	1773.07	1095.62	1572.64	1500.7
978.67	2017.35	3007.18	835.18	816.33	1961.57
1057.15	2526.69	1107.54	795.55	1698.82	1159.09
1295.66	1350.67	1694.59	2761.74	971.36	1150.63
1711.13	2617.09	1629.58	998.67	1759.6	1368.37
937.51	1389.91	930.97	1514.94	934.43	1382.22
1808.85	2991.02	1468.77	829.41	863.64	912.89
1334.13	3236.07	1724.6	1566.87	1079.08	1701.51
1079.08	1962.34	560.5	950.2	955.2	1431.84
776.7	3006.41	1887.32	1124.47	1180.64	1023.29
1411.84	1809.23	2695.57	1047.15	2322.8	1521.09
1095.23	1808.08	1953.49	1457.62	1327.59	1746.52
2565.93	1548.79	2550.93	693.22	958.66	913.27
2096.6	3012.18	2922.93	434.32	1838.85	1676.12
1434.92	1728.06	1454.54	1195.25	2125.84	1262.19
1408.38	2375.5	1948.87	1349.13	790.94	952.51
646.68	1337.21	928.66	677.84	1024.83	892.5
1575.33	1639.96	1702.67	716.31	1234.49	1251.03
2086.21	2025.81	1664.58	708.23	1072.54	2373.2
1349.52	2506.3	1324.9	914.04	1678.43	1435.3
1361.44	2747.51	1928.49	1754.22	1242.19	1211.8
1271.04	1409.91	2128.53	678.61	1187.94	884.03
1347.59	1783.46	1337.98	759.78	560.12	1239.11
1573.41	2071.59	1796.92	1478.39	793.25	868.26
1124.08	2119.3	1251.03	915.19	1034.83	1622.65
1121.39	2914.46	1218.72	866.72	352.38	1456.46
1131.01	1480.31	864.03	883.65	1733.06	1251.42
1291.81	2443.98	1101	616.28	1845.01	1973.5
798.25	2489.37	1158.71	1113.31	1170.63	1041.37
1942.34	2463.98	1545.71	1152.17	898.27	1844.62
1251.8	1611.5	2348.58	795.17	1331.44	689.76
2655.95	2705.96	2097.75	740.16	794.01	1629.96
1032.53	2279.33	2872.15	683.22	690.15	688.99
1582.26	1820	1659.58	1032.53	2137.76	1558.41
1367.21	1933.87	1648.81	1265.27	1570.72	914.81
1225.26	1426.46	2133.53	1708.44	1817.31	1274.5
1194.48	2787.13	1304.12	595.51	1356.06	1061.76
1730.75	2007.73	1375.68	927.89	1212.18	2305.87
1164.48	2518.23	1098.69	660.52	1010.6	662.45
1386.83	2984.48	1796.92	2190.46	654.37	825.94
965.97	806.71	807.48	706.69	1936.56	1696.51
1967.34	2050.05	1841.93	1276.04	892.11	855.95
1705.75	2488.22	1658.04	686.68	1859.24	1733.83
1198.33	1797.3	1757.3	1363.75	2781.36	1266.04
1543.4	1762.3	1304.51	651.68	2847.14	3605
2326.26	1963.49	873.26	856.34	1272.96	1133.7
1874.63	1629.96	526.27	810.56	2670.57	1569.18
1234.49	1356.83	1995.81	1840.39	1803.07	5063
1834.24	1454.54	998.67	1818.08	1126.78	1677.66
1796.15	1449.15	2465.14	1116.39	1007.14	1439.15
1187.56	877.11	2125.07	845.56	964.05	1706.9
1351.06	2384.74	2015.04	935.2	1531.48	2163.92
1746.52	1971.57	1400.68	1527.25	1061.76	1066.76
1030.99	2427.05	1511.86	685.53		1340.28
1505.32	2669.03	1508.78	1337.21		770.55
1169.86	1626.88	2688.65	631.29		1222.18
1347.59	2537.46	1044.07	1453.39		3207.6
1571.1	2236.63	1914.64	1229.49		864.8
1176.4	2605.17	1256.04	764.39		1147.94
1112.93	3451.5	1491.85	1214.87	1899.25	1699.21
1316.43	2327.42	2153.53	1245.65	874.42	1766.14
2072.36	2057.36	2468.6	1310.28	1254.11	1107.54
792.48	1830.77	2216.24	1638.42	2271.25	1762.68
430.86	1623.81	3094.89	1171.4	1157.55	553.96
1496.86	2934.08	1871.94	1995.81	700.15	2460.91
1330.67	2937.93	1993.88	919.43	1227.95	5476.93
1465.7	1542.25	1583.03	844.41	1271.04	992.52
1553.02	2111.22	1444.92	1798.07	822.1	1651.5
1270.27	2242.01	1817.31	777.86	863.64	740.93
727.08	2030.82	1759.99	760.55	934.81	1891.94
1556.1	1818.85	1409.91	1411.84	787.86	2159.69
1465.31	2435.9	1348.75	895.57	1242.57	783.63
1057.92	1484.16	2847.14	1794.61	1119.47	2474.76
1459.93	2013.12	1208.72	1297.2	1016.37	976.75
1867.7	2474.37	1862.7	2171.61	1378.75	714
1167.94	2519.38	2306.64	996.75	1091.39	709.77
2627.1	1566.49	1604.19	1132.93	1228.72	975.98
1446.85	1905.79	2727.5	2118.53	944.05	1523.4
1095.23	1665.74	1461.08	625.9	1388.37	943.28
		2297.41	1163.32	719.38	1802.69
		2130.07	2461.68	913.66	1590.72
		1932.33	635.13	1008.68	1267.96
		1559.95	1881.55	1827.31	1057.15
		1773.84	750.16	1006.75	448.94
		1602.65	1392.6	660.91	1289.5
1285.27	1638.81	2347.42	2207.39	744.39	2244.71
1502.24	1889.63	1579.57	781.32	863.64	1246.8
1340.67	1333.36	1591.49	959.82	1149.47	1239.11
956.36	2531.69	1976.96	1466.08	814.79	607.82
1414.92	1777.68	2487.07	2326.65	2085.83	2065.82
742.08	1096.77	1586.11	705.15	2194.7	1512.63
1172.94	2413.2	2285.1	1736.91	1029.83	1990.04
1454.15	2050.05	1392.99	1001.75	747.85	855.95
1976.57	1734.21	2697.11	1143.32	1087.54	927.5
1593.03	1427.23	3072.96	1672.66	1040.99	3219.14
1738.06	2013.89	2238.94	1900.02	780.17	1697.28
1066	2510.15	1330.28	1518.78	987.9	1104.08
793.25	1985.04	1375.29	3239.92	389.7	2973.32
790.94	2539.77	972.9	2292.79	856.34	1292.2
1189.1	3827.35	2054.28	1353.75	958.66	1340.67
699.38	1877.32	1353.36	1786.92	1739.22	2805.21
1090.62	1477.62	2367.43	1150.63	984.44	585.12
1098.69	1625.34	1973.5	1494.93	1042.53	1143.7
1152.94	1669.58	1412.61	1545.33	1132.93	1154.86
1138.7	1822.31	1012.14	1431.46	1155.25	1706.13
1099.85	1261.42	2974.48	1246.8	1107.16	2137.76
1390.68	2308.57	3444.19	1291.43	2842.91	1430.3
1141.78	1124.08	1417.61	1375.29	1185.25	1269.5
809.4	2139.3	1217.95	1500.32	1434.15	1527.25
1263.34	2318.57	1297.2	1542.25	1584.57	1613.42
757.47	1759.22	1781.15	1331.44	697.84	1211.41
1191.79	1976.96	1047.53	1956.57	1093.31	1979.27
1093.31	1399.53	1726.52	1488.39	1257.19	2901.38
740.93	2280.1	1436.46	1147.55	1106.77	646.68
710.92	1166.4	2120.45	1926.18	1114.47	1253.34
1000.98	1816.54	2126.99	1919.25	985.98	2116.99
1906.56	1891.94	1349.52	1978.5	2243.94	1972.34
856.72	2295.87	1012.14	2109.29	1296.81	848.26
924.04	1883.09		2537.85	1484.55	1798.46
1443.38	1560.33		1917.33	1374.91	910.58
1328.36	1509.94		1137.55	939.43	1059.46
1473.77	1446.85		1049.07	1698.82	1815
1402.61	1511.47		1508.4	695.53	1022.91
1010.98	2227.78		2146.99	935.58	639.75
988.67	1624.19	880.96	2407.43	883.65	411.63
1079.08	1041.37	564.74	1441.84	994.06	1163.71
1435.3	1632.65	715.15	1368.37	737.08	1398.76
1441.46	1337.98	1234.49	1781.15	1063.69	1639.19
1443.38	2045.82	588.97	837.1	1710.75	868.26
535.11	959.43	1543.4	1720.36	925.97
1758.83	1719.6	1123.32	1735.37	1277.96
1176.02	1456.08	875.96	1784.61	1123.32
1057.92	1822.69	1458.39	1498.39	1012.14
566.27	1019.06	1865.78	771.32	666.68
995.21	1303.74	861.34	1102.16	1003.67
1315.66	1378.37	707.84	1116.39	743.23	889.8
852.1	2851.76	739	1639.96	954.43	1315.28
1031.76	2071.59	1469.54	622.82	1018.29	879.42
1706.52	1565.72	864.8	1302.2	1519.94	1773.84
1114.85	1171.79	1054.45	1753.83	1718.83	1154.48
1325.67	2099.68	1884.63	795.94	1004.83	995.21
1345.67	1374.52	1327.97	1269.5	847.87	1188.71
1603.03	2366.66	781.7	1232.18	764.78	1321.82
1013.68	881.73	2474.76	1330.28	1346.05	1049.07
805.56	1742.68	896.73	1730.75	1067.15	1504.93
563.97	1265.27	974.44	1141.4	688.61	991.36
1081.77	2078.13	1652.27	701.69	1329.9	1373.37
1102.93	2875.99	730.92	1185.25	1460.69	2032.74
1413.38	1478.78	1528.02	1797.3	1747.68	1171.02
1219.49	1374.14	1203.72	807.86	1003.29	1440.31
1130.62	2056.59	1628.42	1523.4	890.96	1898.86
1261.81	1833.47	1220.64	1433	1267.96	1193.71
1036.37	1152.17	1153.32	869.03	910.19	776.7
1034.83	1341.82	2550.54	982.9	848.64	1332.59
1700.75	2271.25	1048.68	1450.31	1076	1622.65
1533.4	1326.44	865.95		779.78	1302.58
1589.95	1219.1	810.56		894.04	1381.83
1616.5	1316.82	1991.19		812.86	1274.5
2220.86	1996.19	1767.3		1367.21	1399.53
1144.09	1638.81	1706.52		933.66	1404.91
995.98	1541.1	1660.74		1790.38	1239.88
2086.98	1686.51	1396.83	451.25	1665.35	1004.83
886.34	1307.59	1307.2	563.58	1017.52	1292.2
1370.68	1735.37	667.45	744.39	748.62	1483.39
1436.07	1538.4	1269.12	801.71	1212.95	1000.98
1438	1167.94	1483.39	481.26	1195.64	1510.32
1132.16	1806.92	937.12	742.47	1259.5	1441.46
1026.76	2378.58	2072.75	492.41	954.05	1361.83
1463.77	1000.21	2231.63	639.37	919.43	1042.14
1210.64	2136.22	881.73	1769.22	1142.17	1154.86
1417.99	1825	2400.89	585.89	935.2	1515.71
925.2	1874.24	1573.8	862.88	858.64	1302.58
1414.15	1149.09	1843.47	871.34	1167.17	1168.71
1579.18	1404.53	1848.08	1030.22	539.73	1578.03
1112.93	1471.08	1002.52	974.05	673.22	1069.84
1434.15	1113.7	971.74	840.18	947.51	1153.71
1543.4	1497.24	1595.34	882.49	1127.93	965.2
1866.55	1698.05	1845.01	1190.64	736.69	1593.41
2090.83	942.51	788.24	903.27	876.34	1226.03
1045.61	1174.1	1214.87	608.98	535.11	967.13
1381.06	1266.42	910.19	777.86	804.4	1515.32
3499.59	1429.15	2226.24	1159.86	717.08	1125.62
1840.78	1066.76	1894.63	991.75	780.55	1300.66
1175.25	993.29	1243.73	713.23	747.85	1244.88
2308.57	1234.11	1382.22	896.73	1007.52	1126.39
979.44	1388.76	1707.67	909.04	482.79	1499.55
1424.53	1749.6	2695.19	1078.31	1107.54	827.87
1387.22	1774.99	731.69	552.04	1252.19	1117.93
640.14	1515.32	2425.51	1420.3	1002.52	1277.96
1590.34	1616.11	1510.71	856.34	588.97	1543.79
1341.44	1435.69	2399.36	566.27	348.92	1019.06
1803.07	1721.52	1980.8	729	886.34	1491.09
1037.53	1008.29	1709.98	850.57	1370.68	1021.76
1070.61	1075.23	2055.44	1312.2	885.96	1216.03
1545.71	1568.02	1703.05	1698.82	1127.93	1402.99
2367.81	880.19	1020.99	373.16	623.21	1061.76
1212.56	2124.3	1514.55	1197.56	1232.57	1638.42
1571.49	1594.57	2511.69	1341.44	944.43	1580.72
1744.6	1250.65	2585.16	482.41	1175.63	1287.97
1927.33	853.26	1123.7	1217.18	826.33	1107.93
1513.01	1286.04	1423.76	892.5	1035.6	1305.28
1798.07	1841.16	1565.33	1023.68	658.6	1643.43
1605.73	954.05	1483.78	858.26	850.18	1003.29
1047.15	1468.39	1356.06	1444.15	936.74	2063.13
762.85	2884.07	1323.74	1241.8	771.32	884.03
614.36	1700.36	2254.71	1792.69	781.7	1613.42
1352.98	1382.6	1244.49	745.16	795.55	1297.58
1618.04	1771.53	3207.6	1049.45	714	1071.77
832.87	1101	1886.94	1034.45	1436.07	1024.83
1346.44	1085.23	2616.71	1038.68	746.31	1103.7
1382.99	1515.71	1719.21	766.7	837.87	1079.46
794.78	755.93	2302.8	717.84	1248.73	2013.89
1356.83	1410.68	2270.1	1630.73	956.74	1788.84
1232.18	1207.56	1856.55	693.61	759.01	832.48
1037.14	2173.92	1629.19	1404.91	845.56	1258.73
1661.89	1586.49	1897.33	867.11	1307.97	1445.69
1627.65	1339.51	1956.95	1065.23	1098.31	942.89
1553.41	903.65	2071.98	1106.39	806.71	1603.8
1151.4	1418.76	1640.35	1027.14	1083.69	973.67
1294.89	1185.64	1494.93	1576.1	1199.1	1058.69
800.94	2615.55	1928.1	512.03	507.42	1480.7
1262.96	1269.5	2266.25	1379.14	1050.22	1153.71
1060.99	1875.01	1116.78	877.49	1202.18	607.82
1120.24		2118.91	1051.76	1527.25	1609.19
891.73		1399.91	1242.19	1018.29	706.69
1652.27		1181.02	1543.02	643.21	1513.01
1259.88		1113.7	1666.12	755.54	1494.93
1334.13		1391.06	1111.39	520.5	1274.5
1950.8		2003.89	657.06	939.43	739.39
1310.66		2302.41	977.52	776.7	1275.27
264.29		1324.9	955.59	1408.38	780.17
826.33		1564.56	1581.1	839.41	1060.99
1065.23		1223.72	620.52	922.89	1149.09
1116.78		1270.27	1563.02	1292.97	1216.41
1132.55		1053.3	1845.01	905.19	1369.91
1073.3		1564.95	2012.73	1296.04	1102.16
1267.19		1247.96	1734.98	657.83	1650.35
1160.63		1409.15	1191.41	1029.45	1062.92
1025.22		2334.73	1297.58	970.98	1044.45
1003.29		2277.41	809.79	1345.29	969.82
1570.33		2401.66	1087.92	994.83	1985.04
1312.97		1641.5	794.4	1009.06	1825
842.1			677.07	1529.56	1761.14
779.78			1295.27	873.26	1650.73
1903.1			691.69	856.34	1471.85
1088.69			943.66	675.91	2118.53
1928.1			638.6	1311.05	1359.9
1330.67			789.78	760.93	867.88
1372.98			706.69	715.54	815.94
946.35			1161.78	961.74	1398.37
642.06			616.28	965.2	921.73
1781.15			958.28	1191.02	1339.51
632.44			1063.3	1144.86	1382.99
1356.83			754.78	994.83	1483.01
2025.81			1291.81	1174.1	1828.46
1496.86			1316.82	783.63	1568.02
1168.32			1467.62	1501.09	1099.08
302.37			1291.81	1124.47	1171.79
1608.03			1579.57	1012.91	1860.39
824.41			1501.86	698.23	833.25
925.58			1059.46	703.23	752.08
			1009.44	1807.69	1415.3
			1084.85	779.4	1070.23
			1266.04	1365.29	1389.91
			706.3	721.31	1527.63
			609.74	1513.4	1995.42
			816.71	836.72	1317.59
2092.75			2058.13	1237.19	1752.68
1032.91			1428.76	731.69	1839.62
1666.12			1929.26	627.06	1301.81
1891.17			1695.74	940.58	1509.17
243.51			990.98	1317.59	1306.05
1458.77			1068.69	891.34	1392.6
1119.85			1039.45	692.84	1045.22
1774.99			1715.75	1392.6	1229.11
1641.12			643.6	1373.75	1308.35
2064.67			989.44	939.81	1468.77
365.46			1006.37	544.35	1086
1145.63			2478.99	608.59	1658.04
934.81			896.34	2157.77	1379.14
2087.37			1464.16	1651.12	217.35
1476.08			333.92	1175.63	1351.06
1216.41			646.29	490.1	1574.95
1743.45			204.66	1075.23	1257.96
2020.43			1181.02	1021.37	1677.28
2183.54			890.57	937.12	1955.03
1464.93			680.14	755.93	1594.95
1258.73			1530.32	579.35	1677.28
1833.85			1146.4	294.29	1545.33
1667.28			836.72	348.54	1399.91
854.03			1073.69	829.41	1585.72
1349.52			910.58	1132.93	801.71
1149.09			598.2	693.61	1672.66
2242.01			938.66	1332.59	885.96
3284.93			1741.14	1235.65	536.65
1782.3			1069.46	547.04	1238.34
1247.96			1281.04	1424.53	1758.45
1138.7			1461.46	1222.95	847.1
3642.31			1236.03	1299.51	1426.07
1741.91			1800	707.07	1284.89
2374.73			1105.23	1131.01	985.98
1157.17			919.04	405.86	1229.88
1719.98			1142.93	826.71	1009.83
1655.74			1799.61	896.34	1290.27
956.74			1232.18	545.12	927.12
3214.14			1161.02	797.09	872.88
1286.04			1039.07	335.46	1074.84
1677.28			435.09	312.37	1554.18
285.06			1539.56		1564.18
942.51			683.99		654.75
1057.92			386.62		1734.6
1113.31			1953.49		1320.28
1195.25			1759.22		1171.4
859.03			1432.23		1316.05
1535.33			1312.59	2200.08	1205.64
1800.77			1349.9	2332.8	1491.47
3573.84			2013.89	720.54	1268.35
1229.88			744.39	1152.17	1411.07
3711.56			1604.57	1682.66	1231.03
3113.74			915.96	1099.46	1806.92
2031.58			1756.91	2128.14	1289.89
1250.65			947.51	1746.52	1776.53
622.06			1533.4	1823.46	1594.18
2170.46			1069.46	1991.58	1377.22
1383.37			553.19	2687.11	856.34
952.13			1572.64	1886.17
1093.69			881.73	1286.81
1811.92			1415.3	1961.19
1572.64			714	2309.72
1004.06			970.59	1210.26
2247.78			2310.49	1898.09
1000.6			1071	1434.54
1671.51			1216.03	2333.96
2274.71			784.4	1301.05
1063.69			841.72	1953.11
954.43			1100.62	1913.48
1213.33			1491.09	1341.44
914.42			945.97	2181.23
1789.61			1862.32	2944.47
885.96			1601.11	2109.68
1548.79			1823.46	903.27
1344.9			607.82	1462.23
762.08			1095.62	2670.57
864.41			1332.59	3225.3
1109.47			1456.85	2107.75
951.36			1243.34	5188.41
1212.18			994.06	1564.18
1567.64			991.36	2084.29
782.09			411.24	3036.8
944.82			1373.37	1088.31
1533.02			527.8	3206.45
840.56			1596.11	1557.25
1170.25			1255.27	2323.57
1310.28			545.89	1941.57
1263.34			770.55	2672.49
1045.22			1335.28	1753.45
1020.99			998.29	2972.55
768.62			1206.03	2655.95
2206.24			974.82	437.79
1176.02			444.71	4270.14
1117.16			1345.29	392.01
1002.14			1877.71	1988.88
1677.28			394.31	2619.02
595.9			1095.23	1364.52
1713.44			1519.55	1531.48
1583.41			1019.45	2197.77
1347.59			1297.2	1397.22
1531.48			1010.98	3917.37
1498.78				6324.03
1397.22				1561.49
902.11				3214.14
1204.49				1286.81
1022.14				2778.67
951.74				2056.59
809.02			997.9	3037.95
485.1			1419.53	3281.47
930.58			917.89	1565.72
850.95			1444.92	2741.74
676.3			1903.48	1590.72
620.9			2593.63	2970.63
1067.15			1137.16	1998.89
2395.51			1356.06	2145.46
2177.38			862.88	1889.25
702.84			1108.7	1845.78
1018.68			876.34	902.11
960.2			1308.74	1852.7
1245.65			1348.36	2101.98
1081.77			1220.26	2126.99
1257.96			1441.84	1873.47
907.5			1118.31	2317.41
1620.34			1391.06	1278.35
799.4			1372.6	3997.77
1855.01			1072.15	1402.99
1087.15			1198.72	1374.91
700.92			1960.03	1184.1
1223.34			863.64	2182
1013.68			1056.38	828.64
1315.28			803.63	1173.33
670.91			1081.38	1389.14
698.61			1079.08	2659.41
1047.91			1963.11	1297.97
881.34			854.8	1326.82
966.36			1260.27	1558.79
487.03			1009.06	1703.05
1271.04			969.05	2484.76
1071			1850.78	1445.69
1577.64			1049.84	270.44
1054.84			1035.22
1012.91			796.71
1045.99			981.75
1263.73			1220.26
836.33			1200.64
857.49			1551.48
1389.91			977.9
371.23			957.13
801.71			1722.67
731.31			598.59
764.01			1291.81
1237.19			1804.61
1298.35			1558.02
1383.76			1277.96
762.08			1286.04
915.19			1132.93
1022.52			2343.19
1152.94			1276.04
991.75			1291.43
1453			1164.48
656.29			879.42
914.81			1720.36
1052.92			1137.16
671.3			1342.21
1073.3			1419.92
1080.23			732.08
1002.91			664.37
1049.45			1510.32
1114.85			1549.94
1132.16			777.47
1181.4			681.68
855.57			1487.24
1063.3			1591.49
1387.22			908.65
1083.31			1712.67
1865.78			1244.88
557.04			1810.38
959.05			1323.74
1014.83			660.91
708.61			1250.65
1026.37			1642.66
942.51			887.88
747.08			1915.02
731.31			1458
908.27			634.75
1347.98			1301.43
973.67			873.65
1238.34			841.33
1433.38			804.79
873.26			657.45
1037.14			1018.29
655.52			995.21
1089.08			1280.27
1008.68			1505.7
875.96			1314.89
			627.44
			732.46
			1523.02
			2151.23
			917.12
			716.69
			649.37
			613.98
			778.24
			840.18
			538.19
			1509.94
			1965.8
			1169.86
			1887.32
			641.29
			686.3
			804.02
			1125.62
			1893.86
			1243.73
			1616.11
			1302.2
			1323.36
			705.92
			528.96
			2566.31
			1564.56
			1063.3
			1053.3
			572.81
			779.4
			1060.61
			910.58
			1368.37
			2890.61
			1099.46
			1082.54
			1326.44
			1169.86
			1134.47
			1813.08
			608.21
			990.21
			817.1
			215.82
			1079.84
			1182.94
			1301.05
			909.81
			1259.11
			1105.23
			889.42
			1777.3
			752.47
			1022.14
			1223.72
			1190.64
			698.61
			1406.84
			1319.51
			537.04
			489.72
			1728.44
			959.82
			1131.78
			1321.82
			1781.53
			839.41
			1404.91
			1917.71
			865.95
			801.32
			1015.98
			550.89

## Sheet: Fig.3A
WT
	Image	Section	AchR area (um2)	Nerve area (um2)	Unoccupied AChR Area (μm2)	"Area of Synaptic Contact" (μm2)	Overlap (%)		WT relative AchR area results	WT relative Nerve area results	WT relative Overlap results			WT Averages
	WT1 ctrl	1	34.7731	24.1855	3.89388	30.8792	88.802		0.543797	0.581788	0.99489		ACHR	NERVE	OVERLAP
		2	61.9079	40.5561	4.55985	57.348	92.6345		0.968144	0.975587	1.03783		63.9449	41.571	89.2582
		3	36.4108	29.7919	7.5703	28.8405	79.2087		0.569409	0.716651	0.887411
		4	96.5654	74.1604	5.47725	91.0882	94.3279		1.51013	1.78394	1.0568
		5	75.9068	39.8562	9.01776	66.8891	88.12		1.18707	0.958749	0.987248
		6	58.8567	39.0611	3.84631	55.0104	93.465		0.920427	0.939623	1.04713
		7	73.5216	54.4803	13.4961	60.0255	81.6434		1.14976	1.31054	0.914688			KO
		8	62.0778	41.7386	4.30841	57.7694	93.0597		0.970801	1.00403	1.04259
		9	50.3622	36.0235	2.41923	47.9429	95.1963		0.787587	0.866552	1.06653		ACHR	NERVE	OVERLAP
		10	57.0626	35.2963	5.35493	51.7077	90.6157		0.892371	0.849061	1.01521		54.7586	31.2605	82.6908
	WT2 ctrl	1	69.3015	25.2185	1.43387	67.8676	97.931		1.08377	0.606636	1.09717
		2	83.4907	55.5472	24.4913	58.9994	70.6658		1.30567	1.3362	0.791701		120.671	70.9487	10.8933
		3	69.4238	50.8311	14.2164	55.2074	79.5223		1.08568	1.22275	0.890925
		4	82.0568	59.3595	11.5865	70.4703	85.8799		1.28324	1.42791	0.962152		0.85634	0.751978	0.926423
		5	36.1798	29.2211	10.9137	25.266	69.8347		0.565796	0.702919	0.78239
		6	37.1379	22.2216	1.78724	35.3507	95.1876		0.58078	0.534546	1.06643
		7	57.348	18.3753	2.38525	54.9628	95.8407		0.896835	0.442022	1.07375
		8	102.777	67.0046	10.4652	92.3114	89.8175		1.60727	1.61181	1.00627
		9	52.6387	27.5765	6.9451	45.6936	86.8061		0.823188	0.66336	0.972528
	WT3 ctrl	1	94.6966	51.3136	15.8609	78.8357	83.2508		1.48091	1.23436	0.932697
		2	51.7825	33.0742	1.06691	50.7155	97.9396		0.809798	0.795607	1.09726
		3	45.6053	35.0313	2.99006	42.6152	93.4436		0.713196	0.842686	1.04689
		4	49.8797	28.5755	0.84945	49.0302	98.297		0.780041	0.68739	1.10127
		5	58.8091	31.4908	1.80763	57.0015	96.9263		0.919684	0.757518	1.08591
		6	91.8901	54.0726	6.27234	85.6177	93.1741		1.43702	1.30073	1.04387
		7	72.3459	66.0532	11.6205	60.7255	83.9376		1.13138	1.58892	0.940391
		8	68.4724	46.0538	4.95399	63.5184	92.765		1.0708	1.10783	1.03929
		9	68.5812	62.2341	8.07997	60.5012	88.2184		1.0725	1.49705	0.988351
		10	54.5415	27.1552	4.37636	50.1651	91.9761		0.852944	0.653225	1.03045
													End results:
KO														WT	KO
	Image	Section	AchR area (um2)	Nerve area (um2)	Unoccupied AChR Area (μm2)	"Area of Synaptic Contact" (μm2)	Overlap (%)		KO relative AchR area results	KO relative Nerve area results	KO Relativie Overlap results			Achr mean, sd, sem
	KO1	1	54.6094	56.9539	20.4547	34.1547	62.5436		0.854007	1.37004	0.700704			1	0.85634
		2	61.9894	39.1155	8.54207	53.4474	86.2201		0.969419	0.940931	0.965963			0.291777	0.315985
		3	61.0584	33.7062	6.52377	54.5347	89.3155		0.95486	0.810809	1.00064			0.0541816	0.058677
		4	40.7464	29.0104	5.73548	35.0109	85.9239		0.637211	0.697852	0.962645
		5	114.2	64.1776	4.34239	109.858	96.1976		1.78591	1.54381	1.07775			Nerve mean, sd, sem
		6	90.8096	63.5049	6.55775	84.2518	92.7786		1.42012	1.52762	1.03944			1	0.751978
		7	55.6016	31.8781	2.26973	53.3318	95.9179		0.869523	0.766836	1.07461			0.364069	0.356877
		8	35.7856	22.0585	2.78619	32.9994	92.2142		0.559632	0.530622	1.03312			0.0676059	0.0662703
		9	57.1034	18.2122	4.67537	52.428	91.8124		0.893009	0.438099	1.02862
		10	85.1556	46.611	4.12493	81.0307	95.156		1.3317	1.12124	1.06608			Overlap mean, sd, sem
	KO5	1	57.1971	12.8262	2.43554	54.7616	95.7419		0.894475	0.308538	1.07264			1	0.926423
		2	38.9824	23.3411	17.7939	21.1885	54.354		0.609624	0.561476	0.608952			0.082954	0.128686
		3	67.9052	17.7456	5.8991	62.0061	91.3127		1.06193	0.426874	1.02302			0.0154042	0.0238963
		4	35.2773	15.4688	2.04916	33.2282	94.1913		0.551683	0.372104	1.05527
		5	45.8474	20.9884	7.60329	38.2441	83.4161		0.716983	0.50488	0.934549
		6	58.5908	32.8625	10.6115	47.9794	81.8888		0.91627	0.790514	0.917438
		7	95.2826	55.5136	9.50066	85.7819	90.029		1.49007	1.33539	1.00864
		8	38.3062	24.245	8.67271	29.6335	77.3595		0.59905	0.583218	0.866694
		9	41.9423	8.21045	3.86374	38.0785	90.788		0.655912	0.197504	1.01714
	KO6	1	50.5932	39.4892	15.4804	35.1129	69.4023		0.7912	0.949922	0.777545
		2	30.6074	21.1411	8.77312	21.8343	71.3366		0.478652	0.508554	0.799216
		3	30.0433	27.4746	10.2817	19.7616	65.777		0.469831	0.660908	0.736929
		4	59.4751	42.5404	15.9968	43.4782	73.1033		0.930098	1.02332	0.819009
		5	55.8598	39.163	19.1704	36.6894	65.6813		0.873561	0.942075	0.735857
		6	41.5143	22.9555	7.414	34.1003	82.1411		0.64922	0.5522	0.920264
		7	32.0684	17.3763	8.82748	23.2409	72.473		0.501501	0.417992	0.811948
		8	55.4725	24.933	4.68217	50.7903	91.5595		0.867504	0.59977	1.02578
		9	51.4699	28.0115	7.58389	43.886	85.2654		0.804909	0.673822	0.955267
		10	44.5044	27.0397	11.5117	32.9926	74.1335		0.69598	0.650446	0.830551

## Sheet: Fig.3B
WT
	Image	Section	AchR area (um2)	Nerve area (um2)	Unoccupied AChR Area (μm2)	"Area of Synaptic Contact" (μm2)	Overlap (%)		WT relative AchR area results	WT relative Nerve area results	WT relative Overlap results			WT Averages
	WT1	1	140.706	88.952	54.665	86.041	61.1495		0.4866	0.495805	1.02993		ACHR	NERVE	OVERLAP
		2	560.561	336.078	228.688	331.873	59.2037		1.93857	1.87325	0.997155		289.161	179.409	59.3727
		3	136.501	81.836	55.636	80.865	59.2413		0.472058	0.456141	0.997788
		4	426.971	280.442	169.171	257.8	60.3788		1.47658	1.56314	1.01695
		5	142	86.365	58.87	83.13	58.5423		0.491075	0.481385	0.986014
		6	374.57	257.476	127.121	247.449	66.0622		1.29537	1.43513	1.11267			c53a
		7	245.185	199.253	81.513	163.672	66.7545		0.847917	1.11061	1.12433
													ACHR	NERVE	OVERLAP
	WT2	1	178.228	95.745	90.246	87.982	49.3649		0.616362	0.533668	0.831441		235.795	126.885	46.9173
		2	324.11	258.77	94.128	229.982	70.958		1.12086	1.44234	1.19513
		3	209.927	172.406	49.166	160.761	76.5795		0.725985	0.960964	1.28981		120.671	70.9487	10.8933
		4	338.989	243.891	124.857	214.132	63.1678		1.17232	1.35941	1.06392		0.815444	0.707235	0.790218
		5	235.804	185.344	69.868	165.936	70.3703		0.815475	1.03308	1.18523
		6	284.647	163.349	128.738	155.909	54.7728		0.984388	0.910482	0.922525
		7	390.42	180.169	228.688	161.732	41.4251		1.35018	1.00423	0.697714
		8	321.199	171.435	163.349	157.85	49.144		1.11079	0.955552	0.827721
	WT3	1	386.214	178.551	222.866	163.348	42.2947		1.33563	0.995216	0.71236
		2	442.82	255.859	205.399	237.421	53.6157		1.53139	1.42612	0.903037
		3	221.249	157.203	64.693	156.556	70.7601		0.76514	0.876225	1.1918
		4	247.125	173.053	84.747	162.378	65.7068		0.854626	0.964571	1.10668
		5	170.465	150.734	49.49	120.975	70.9676		0.589515	0.840168	1.19529
		6	123.563	87.335	47.226	76.337	61.7798		0.427315	0.486792	1.04054
		7	164.319	103.508	69.544	94.775	57.6774		0.56826	0.576938	0.971448
		8	585.14	218.661	376.511	208.629	35.6545		2.02358	1.21878	0.600521
													End results:
C53A														WT	C53A
	Image	Section	AchR area (um2)	Nerve area (um2)	Unoccupied AChR Area (μm2)	"Area of Synaptic Contact" (μm2)	Overlap (%)		C53A relative AchR area results	C53A relative Nerve area results	C53a Relativie Overlap results			Achr mean, sd, sem
	C53A1	1	112.888	68.898	49.813	63.075	55.874		0.390398	0.384027	0.941072			1	0.815444
		2	76.337	47.226	29.112	47.225	61.8638		0.263994	0.26323	1.04196			0.460108	0.42558
		3	334.461	110.624	223.836	110.625	33.0756		1.15666	0.616601	0.557085			0.0959391	0.0834631
		4	156.556	101.244	68.898	87.658	55.9915		0.541414	0.564318	0.943051
														Nerve mean, sd, sem
														1	0.707235
		5	218.014	96.715	133.59	84.424	38.7241		0.753953	0.539074	0.652221			0.391332	0.395889
		6	118.387	59.517	69.868	48.519	40.9834		0.409415	0.331739	0.690274			0.0815985	0.0776402
		7	192.137	87.658	121.622	70.515	36.7004		0.664463	0.488592	0.618136
		8	211.868	102.538	118.064	93.804	44.2747		0.732698	0.571531	0.745709			Overlap mean, sd, sem
														1	0.790218
														0.172698	0.183474
	C53A2	1	230.305	76.014	150.196	80.109	34.7839		0.796458	0.42369	0.585857			0.0386164	0.0359821
		2	403.035	236.775	171.112	231.923	57.5441		1.39381	1.31975	0.969202
		3	285.941	172.082	147.499	138.442	48.4163		0.988863	0.959158	0.815464
		4	207.663	93.481	128.091	79.572	38.3179		0.718156	0.521049	0.645379
		5	180.169	100.273	87.335	92.834	51.5261		0.623074	0.558906	0.867842
		6	125.504	59.841	77.954	47.55	37.8872		0.434027	0.333544	0.638126
		7	386.862	184.05	258.123	128.739	33.2778		1.33788	1.02587	0.56049
		8	407.24	221.249	193.431	213.809	52.502		1.40835	1.23321	0.884278
		9	82.16	62.752	23.289	58.871	71.6541		0.284132	0.34977	1.20685
		10	207.738	167.23	109.977	97.761	47.0598		0.718415	0.932114	0.792617
	C53A3	1	80.219	38.492	49.166	31.053	38.7103		0.277419	0.214548	0.651988
		2	219.308	131.002	138.442	80.866	36.8733		0.758428	0.730185	0.621048
		3	345.458	248.743	165.936	179.522	51.9664		1.19469	1.38646	0.875258
		4	354.839	124.857	234.187	120.652	34.0019		1.22713	0.695934	0.572686
		5	320.228	151.057	171.112	149.116	46.5656		1.10744	0.841968	0.784293
		6	565.737	334.461	240.656	325.081	57.4615		1.95647	1.86423	0.967811
		7	120.652	118.711	35.934	84.718	70.2168		0.417248	0.661677	1.18265
		8	186.962	103.508	105.449	81.513	43.5987		0.646566	0.576938	0.734323

## Sheet: Fig. S1A
	TA Weight (g)
			WT	Ufsp1 C53A
			0.0394	0.0441
			0.0323	0.0432
			0.041	0.0405
	GA Weight (g)
			WT	Ufsp1 C53A
			0.1036	0.1143
			0.0995	0.116
			0.1336	0.1031

## Sheet: Fig. S1B
WT 1	WT 2	WT 3	CA1	CA 2	CA 3
150.087	223.837	195.372	250.301	253.595	260.064
151.381	225.13	256.182	252.301	254.889	263.945
155.262	231.6	262.652	257.476	254.889	266.533
169.494	253.595	274.297	258.77	254.889	267.827
177.258	256.182	275.59	260.064	256.182	267.827
182.433	258.771	276.884	261.358	258.77	278.178
186.315	260.064	280.766	262.652	261.358	279.472
186.315	262.652	283.354	265.239	266.533	279.472
186.315	283.353	288.529	269.121	270.415	279.472
201.841	294.998	292.41	270.415	273.003	288.529
225.13	309.23	300.173	270.415	273.003	315.7
231.599	326.05	301.467	271.709	279.472	316.993
231.599	328.638	304.055	271.709	279.472	320.875
238.069	329.932	304.055	273.003	280.766	323.463
249.714	338.989	306.643	274.296	283.353	326.05
252.301	349.34	324.756	278.178	285.941	328.638
260.064	357.103	326.05	284.647	287.235	328.638
260.064	358.397	329.932	296.292	287.235	336.401
265.239	364.866	329.932	296.292	289.823	336.401
287.235	364.866	333.813	297.586	293.704	345.458
289.823	370.041	344.164	298.88	293.704	346.752
311.818	372.629	349.34	300.173	298.88	348.046
318.288	377.805	349.34	301.467	304.055	349.34
327.344	381.686	353.221	301.467	304.055	349.34
327.344	390.743	354.515	305.349	309.23	355.809
335.107	397.212	357.103	305.349	310.524	355.809
338.989	397.212	367.454	306.643	316.993	357.103
345.458	399.8	368.747	307.937	318.287	358.397
345.459	402.388	372.629	310.524	319.581	360.984
348.046	407.563	373.923	310.524	327.344	371.335
350.634	408.857	382.98	311.818	327.344	376.51
353.221	417.914	385.567	311.818	328.638	380.392
360.984	424.383	386.861	313.112	331.226	381.686
362.278	430.852	392.037	313.112	331.226	381.686
368.747	432.146	397.212	305.7	333.813	381.686
368.747	433.44	399.8	315.7	333.813	389.449
376.511	434.734	407.563	315.7	335.107	390.743
377.805	436.028	410.151	319.581	336.401	395.918
381.686	438.615	415.326	322.169	337.695	398.506
381.687	438.616	417.914	322.169	341.577	403.681
389.449	441.203	417.914	323.463	341.577	406.269
392.037	441.203	419.208	328.638	342.87	415.326
393.331	443.791	421.795	332.52	344.164	416.62
393.331	445.085	421.795	332.52	344.164	417.914
397.212	446.379	421.795	333.814	348.046	419.208
398.506	447.672	428.265	336.401	354.515	419.208
399.8	450.26	429.558	336.401	363.572	421.795
404.975	454.142	430.852	337.695	367.454	423.089
408.857	459.317	434.734	337.695	371.335	424.383
410.151	460.611	438.615	338.989	372.629	424.383
415.326	461.905	441.203	346.752	372.629	424.383
429.558	464.492	442.497	348.046	372.629	429.558
432.146	465.786	443.791	350.634	375.217	432.146
434.734	468.374	443.791	350.634	375.217	434.734
434.734	469.668	443.791	354.515	377.804	436.028
438.615	470.962	448.966	354.515	377.804	436.028
438.615	472.256	450.26	354.515	379.098	441.203
438.616	472.256	450.26	354.515	380.392	443.791
438.616	473.549	451.554	354.515	381.686	443.791
439.909	474.843	454.142	354.515	382.98	445.085
441.203	482.606	454.142	357.103	384.274	446.378
442.497	483.9	456.729	357.103	388.155	452.848
442.497	485.194	460.611	359.691	390.743	456.729
443.791	495.545	460.611	359.691	392.037	456.729
443.792	495.545	461.905	360.984	393.331	456.729
445.085	498.133	463.199	360.984	394.624	458.023
448.966	500.72	473.549	363.572	397.212	459.317
451.554	502.014	480.019	363.572	399.8	459.317
455.435	503.308	480.019	364.866	401.094	460.611
456.729	503.308	481.312	367.454	402.388	461.905
459.317	504.602	481.312	370.041	403.681	465.786
460.611	505.896	482.606	370.041	404.975	465.786
460.612	505.896	482.606	371.335	410.151	467.08
464.492	505.896	485.194	373.923	410.151	468.374
465.786	516.246	486.488	376.511	411.445	469.668
465.786	517.54	486.488	376.511	411.445	473.549
465.787	518.834	486.488	377.804	412.738	476.137
467.08	518.834	486.488	377.804	416.62	478.725
472.256	518.834	487.782	379.098	419.208	492.957
473.55	520.128	490.37	380.392	419.208	492.957
474.843	525.303	492.957	382.98	420.501	498.132
474.843	527.891	494.251	382.98	420.501	499.426
476.137	529.185	494.251	384.274	421.795	500.72
481.313	534.36	495.545	385.568	429.558	505.896
483.9	535.654	498.132	392.037	436.028	507.189
485.194	535.654	498.133	392.037	436.028	508.483
485.194	536.948	500.72	393.331	438.615	511.071
486.488	538.242	503.308	393.331	438.615	511.071
499.426	542.123	504.602	393.331	438.615	512.365
500.72	543.417	504.602	395.918	439.909	512.365
500.72	544.711	504.602	398.506	443.791	513.659
502.014	547.299	505.896	399.8	447.672	517.54
502.014	549.887	505.896	402.388	452.848	518.834
504.602	551.18	509.777	402.388	454.142	521.422
504.602	551.18	511.071	403.681	456.729	522.716
507.19	553.768	512.365	404.975	459.317	524.009
507.19	555.062	514.953	404.975	460.611	525.303
509.777	556.356	514.953	404.975	463.199	526.597
509.777	557.65	517.54	404.975	463.199	530.479
509.778	557.65	520.128	406.269	464.492	531.773
517.54	560.237	520.128	407.563	464.492	533.066
518.834	564.119	520.128	411.445	468.374	534.36
518.835	574.47	521.422	412.738	468.374	542.123
522.716	575.764	524.009	414.032	469.668	544.711
522.717	582.233	527.891	414.032	473.549	547.299
524.01	583.527	529.185	417.914	474.843	549.886
524.01	586.114	530.479	417.914	477.431	551.18
524.01	592.584	531.773	419.208	485.194	552.474
527.891	593.878	531.773	421.795	485.194	553.768
529.185	595.171	534.36	421.795	486.488	553.768
531.774	595.171	535.654	421.795	486.488	553.768
533.067	597.759	536.948	424.383	491.663	558.943
534.361	599.053	538.242	428.265	491.663	560.237
535.654	599.053	538.242	428.265	491.663	561.531
536.948	604.228	539.536	428.265	494.251	561.531
536.948	605.522	542.123	428.265	496.839	562.825
538.242	605.522	543.417	432.146	498.133	568
538.242	606.816	543.417	433.44	499.426	569.294
539.537	606.816	544.711	434.734	503.308	569.294
542.123	608.11	544.711	434.734	503.308	571.882
543.417	611.991	544.712	434.734	508.483	573.176
543.417	613.285	546.005	438.615	508.483	573.176
544.711	614.579	548.593	438.615	509.777	574.47
549.887	619.755	549.887	439.909	512.365	577.057
549.887	621.048	553.768	439.909	514.953	580.939
549.887	623.636	555.062	439.909	518.834	586.114
552.475	623.636	556.356	441.203	518.834	587.408
552.475	631.399	558.943	441.203	521.422	587.408
555.062	631.399	560.238	446.379	524.01	588.702
556.356	637.868	561.531	456.729	526.597	589.996
556.356	640.456	561.531	459.317	529.185	591.29
556.356	641.75	565.413	460.611	530.479	593.877
557.65	645.632	565.413	461.905	531.773	595.171
557.65	645.632	566.707	463.199	535.654	596.465
558.944	646.925	568	464.492	536.948	597.759
564.12	648.219	573.176	467.08	536.948	599.053
570.588	649.513	575.764	469.668	538.242	599.053
573.176	650.807	577.057	470.962	539.536	599.053
574.47	652.101	578.351	472.256	539.536	602.934
577.057	652.101	579.645	473.549	540.83	604.228
577.058	654.688	579.645	477.431	542.123	606.816
579.645	654.688	579.645	480.019	542.123	606.816
583.527	655.982	580.939	481.313	547.299	606.816
587.409	655.982	580.939	481.313	548.593	608.11
587.409	655.982	583.527	483.9	551.18	608.11
591.29	657.276	583.527	485.194	551.18	609.404
592.584	658.57	584.82	486.488	558.944	611.991
592.585	658.57	586.114	487.782	558.944	614.579
596.465	661.158	586.114	487.782	560.237	614.579
596.465	661.158	586.114	487.782	562.825	614.579
596.465	663.745	587.408	489.076	562.825	614.579
597.759	665.039	587.408	489.076	564.119	617.167
599.053	665.039	587.408	490.369	565.413	617.167
601.641	670.215	587.409	490.369	565.413	622.342
605.522	670.215	588.702	490.369	569.294	624.93
608.11	671.509	588.703	491.663	569.294	624.93
608.11	672.802	589.996	492.957	571.882	626.224
608.11	674.096	592.584	492.957	573.176	626.224
610.698	676.684	592.584	494.251	578.351	626.224
611.991	677.978	593.877	498.133	579.645	630.105
611.991	679.272	595.171	503.308	584.821	632.693
611.991	689.622	595.171	505.896	586.114	633.987
613.285	689.622	596.465	507.19	587.408	633.987
613.286	692.21	597.759	507.19	587.408	636.574
614.58	692.21	600.347	508.483	591.29	640.456
622.342	692.21	602.934	509.777	591.29	640.456
622.342	693.504	602.934	509.777	591.29	641.75
622.342	694.798	602.934	511.071	592.584	643.044
623.636	697.386	605.522	512.365	593.877	644.338
623.636	699.973	605.522	512.365	599.053	644.338
635.281	699.973	605.523	513.659	600.347	645.631
635.281	701.267	606.816	513.659	605.522	645.631
637.868	702.561	606.816	514.953	610.698	648.219
637.868	706.443	608.11	516.246	614.579	648.219
640.457	706.443	609.404	517.54	615.873	648.219
643.044	707.736	613.285	520.128	617.167	653.394
644.338	709.03	614.579	521.422	618.461	653.394
645.632	710.324	614.579	522.716	621.048	653.394
646.925	711.618	617.167	525.303	621.048	654.688
646.925	711.619	618.461	526.597	621.048	659.864
649.513	714.206	619.754	531.773	622.342	661.158
652.101	715.499	622.342	533.067	627.518	662.451
652.101	715.499	622.342	534.36	627.518	665.039
653.395	718.087	623.636	535.654	627.518	666.333
654.688	719.381	623.636	538.242	628.811	667.627
654.688	719.381	623.636	540.83	628.811	668.921
655.982	720.675	626.224	540.83	635.281	668.921
657.276	720.675	627.518	540.83	637.868	668.921
657.276	721.969	630.105	540.83	640.456	674.096
659.864	721.969	630.105	540.83	640.456	674.096
661.158	723.263	630.105	542.124	640.456	674.096
661.158	723.263	631.399	543.417	641.75	674.096
661.158	723.263	631.399	546.005	641.75	675.39
661.158	724.556	633.987	546.005	643.044	675.39
663.745	727.144	633.987	552.474	648.219	675.39
667.628	731.026	635.281	552.474	649.513	676.684
668.921	731.026	635.281	555.062	650.807	677.978
670.216	732.32	635.281	556.356	654.688	677.978
671.509	733.613	635.282	557.65	654.688	679.272
671.509	734.907	637.868	557.65	657.276	680.565
672.802	736.201	639.162	557.65	666.333	681.859
674.096	736.201	644.339	560.237	671.509	683.153
676.684	740.083	645.631	560.237	671.509	684.447
677.978	740.083	646.925	562.825	672.802	685.741
680.566	746.552	648.219	562.825	675.39	687.035
685.741	747.846	649.513	564.119	676.684	688.328
685.741	749.14	649.514	565.413	677.978	688.328
689.622	749.14	650.807	568.001	679.272	688.328
689.622	751.727	650.807	568.001	679.272	688.328
689.622	751.727	653.395	568.001	683.153	693.504
690.917	755.609	653.395	569.294	684.447	694.798
692.21	755.61	655.982	569.294	685.741	694.798
693.504	756.903	655.982	569.294	688.329	697.385
694.798	758.197	655.982	570.588	696.092	701.267
696.092	759.49	655.982	573.176	697.386	702.561
696.092	760.784	658.57	573.176	698.679	703.855
697.386	760.784	658.57	573.176	699.973	705.149
698.679	762.078	659.864	575.764	702.561	707.736
703.855	762.078	659.865	577.057	705.149	709.03
703.855	763.372	661.158	577.057	705.149	712.912
705.149	764.666	661.158	578.351	706.442	714.205
705.149	767.254	662.452	580.939	709.03	715.499
705.15	767.254	665.039	582.233	712.912	718.087
706.443	767.254	666.333	582.233	712.912	719.381
709.03	768.547	667.627	582.233	718.087	720.675
709.03	768.547	667.628	583.527	719.381	720.675
709.031	769.841	670.215	588.702	720.675	721.969
711.618	769.841	670.215	589.996	723.263	721.969
715.499	772.429	670.215	589.996	724.556	724.556
715.499	773.723	671.508	591.29	724.556	725.85
715.499	773.723	672.802	591.29	727.144	727.144
716.793	775.017	672.802	593.878	727.144	728.438
719.381	775.017	672.802	595.171	729.732	729.732
721.969	776.31	675.39	601.641	732.32	729.732
721.969	776.31	676.684	601.641	734.907	731.026
721.969	776.31	676.684	602.935	737.495	731.026
721.969	776.31	676.684	602.935	738.789	732.319
721.97	778.898	679.272	605.522	745.258	733.613
723.263	778.898	679.273	606.816	749.14	733.613
723.263	781.486	679.273	608.11	750.433	734.907
724.556	784.074	680.565	609.404	760.784	736.201
724.556	786.663	680.565	609.404	762.078	740.082
725.85	789.249	681.859	610.698	763.372	743.964
725.85	790.543	681.86	610.698	763.372	745.258
725.851	790.543	683.153	611.991	764.666	747.846
727.144	790.543	684.447	611.991	765.96	747.846
729.732	794.424	684.447	613.285	765.96	747.846
732.32	795.718	684.447	613.285	765.96	751.727
733.613	797.012	687.035	614.579	768.547	754.315
733.615	799.6	688.329	615.873	772.429	755.609
736.201	799.6	688.329	618.461	775.017	755.609
736.201	799.6	694.798	618.461	775.017	756.903
737.495	800.894	696.092	624.93	776.31	758.196
740.084	800.894	696.092	626.224	776.31	759.49
741.377	800.894	699.973	627.518	780.192	762.078
745.258	802.187	699.973	631.399	790.543	762.078
747.846	803.481	699.973	632.693	794.424	763.372
749.14	803.481	699.973	632.693	794.424	763.372
751.727	804.775	699.973	632.693	794.424	764.666
751.727	808.657	701.268	632.693	794.424	765.959
753.021	809.951	702.562	632.693	794.424	765.959
753.021	809.951	703.855	635.281	794.424	768.547
754.315	811.244	705.149	636.575	795.718	768.547
758.197	813.832	706.442	636.575	795.718	769.841
759.49	813.832	706.443	637.868	797.012	769.841
759.49	815.126	707.736	639.162	799.6	771.135
760.784	815.126	709.03	639.162	803.481	771.135
760.784	817.714	711.618	641.75	806.069	772.429
760.784	820.301	711.618	641.75	807.363	773.723
760.786	824.183	714.206	644.338	807.363	773.723
762.078	825.477	715.499	648.219	807.363	775.016
762.078	828.065	715.499	653.395	808.657	775.016
763.372	828.065	716.793	654.689	809.951	775.016
764.666	828.065	718.087	654.689	811.244	775.016
767.254	831.946	721.969	654.689	812.538	776.31
768.547	831.946	724.556	655.982	812.538	777.604
768.547	831.946	724.556	658.57	813.832	777.604
768.549	833.24	727.144	659.864	815.126	778.898
769.841	833.24	727.144	659.864	815.126	778.898
769.841	837.121	727.144	661.158	819.008	778.898
772.429	837.123	728.438	661.158	819.008	778.898
773.723	838.415	729.732	662.452	820.301	780.192
773.723	841.003	731.026	662.452	821.595	780.192
773.723	842.297	733.613	662.452	822.889	781.486
775.017	843.591	734.907	663.745	825.477	781.486
775.017	843.591	734.907	663.745	830.652	782.78
776.31	843.591	736.201	663.745	833.24	782.78
776.31	844.885	737.495	665.039	833.24	782.78
776.31	850.06	737.495	668.921	837.121	784.073
776.31	850.06	737.495	671.509	839.709	785.367
777.604	851.354	738.789	676.684	841.003	786.661
780.192	851.354	740.083	676.684	841.003	786.661
781.486	852.648	740.083	677.978	842.297	791.836
782.78	852.648	741.376	679.272	842.297	793.13
786.661	853.942	741.376	679.272	842.297	794.424
789.249	856.529	741.376	680.566	844.885	794.424
789.249	856.529	742.67	680.566	848.766	794.424
790.544	857.823	742.67	684.447	848.766	795.718
791.837	859.117	742.67	685.741	848.766	797.012
791.838	862.998	742.67	687.035	852.648	798.306
794.424	864.292	745.258	687.035	855.235	798.306
794.424	864.292	745.259	689.623	856.529	799.6
798.306	864.292	747.846	690.916	856.529	799.6
799.6	864.292	747.846	690.916	856.529	799.6
800.894	866.88	749.139	692.21	860.411	799.6
800.894	868.174	749.139	693.504	861.705	800.893
800.894	870.762	750.433	693.504	862.998	800.893
800.895	870.762	750.435	696.092	862.998	802.187
802.187	874.643	750.435	702.561	864.292	802.187
802.187	874.643	751.727	702.561	865.586	802.187
802.187	875.937	754.315	709.03	868.174	803.481
803.481	875.937	754.315	711.618	869.468	803.481
803.481	877.231	754.315	712.912	870.762	803.481
803.481	879.819	755.609	714.206	870.762	803.481
804.775	879.819	756.903	714.206	877.231	806.069
809.951	881.112	758.196	716.793	879.818	806.069
809.951	881.112	758.196	719.381	882.406	806.069
809.951	882.406	759.49	719.381	883.7	807.363
809.952	882.406	759.492	720.675	886.288	807.363
812.538	884.994	760.784	723.263	887.582	808.657
813.832	884.994	763.372	723.263	888.875	808.657
815.126	887.582	763.372	723.263	888.875	808.657
815.126	888.875	763.372	724.556	890.169	809.95
816.42	891.463	764.666	724.556	891.463	811.244
816.42	892.757	765.961	727.144	894.051	811.244
822.889	894.051	767.253	727.144	894.051	811.244
822.889	896.639	768.547	727.144	894.051	812.538
826.771	897.932	768.547	731.026	895.345	813.832
826.771	900.52	772.429	731.026	895.345	813.832
828.065	900.52	772.429	733.613	895.345	815.126
828.065	901.814	773.723	733.613	895.345	815.126
828.065	903.108	773.723	733.613	896.639	817.714
829.36	905.696	773.724	736.201	897.932	817.714
833.24	908.283	775.018	737.495	900.52	819.007
833.241	908.283	776.31	738.789	900.52	820.301
834.534	908.283	777.604	740.083	906.989	821.595
834.534	909.577	781.486	740.083	910.871	822.889
837.123	909.577	781.486	741.377	910.871	822.889
838.415	912.165	781.486	741.377	912.165	824.183
839.709	912.165	786.661	742.67	914.752	824.183
841.003	914.753	787.955	743.964	914.752	825.477
841.003	914.753	787.956	743.964	918.634	825.477
841.003	918.634	789.249	743.964	919.928	825.477
842.297	919.928	794.424	745.258	922.516	826.77
842.297	922.516	794.424	745.258	926.397	828.064
842.298	922.516	795.718	745.258	926.397	829.358
842.298	926.397	798.306	749.14	927.691	830.652
843.591	926.397	798.306	749.14	928.985	830.652
843.591	927.691	799.6	751.727	928.985	830.652
847.472	927.691	799.6	751.727	928.985	834.534
848.766	930.279	800.894	751.727	928.985	837.121
850.06	930.279	800.894	753.021	928.985	838.415
850.06	934.16	802.187	753.021	930.279	838.415
851.354	934.16	803.481	753.021	932.866	841.003
852.648	934.162	803.481	755.609	932.866	842.297
852.648	938.042	803.481	756.903	935.454	844.884
853.942	938.042	804.775	759.49	938.042	844.884
855.235	938.042	806.069	760.784	939.336	847.472
855.235	939.336	806.069	762.078	940.629	848.766
856.531	939.336	806.07	765.96	941.923	848.766
857.823	944.511	807.363	767.254	947.099	848.766
857.823	945.805	811.244	768.547	947.099	848.766
864.292	950.98	811.244	769.841	948.393	848.766
865.586	952.274	812.538	769.841	949.686	848.766
865.586	952.274	813.832	771.135	953.568	850.06
866.88	953.568	813.832	771.135	954.862	856.529
868.174	953.568	815.126	772.429	957.45	856.529
868.174	954.862	816.42	773.723	958.743	856.529
868.174	956.156	816.42	773.723	960.037	861.704
869.468	957.45	817.714	773.723	960.037	861.704
870.762	957.45	817.715	776.311	961.331	861.704
872.055	957.45	819.009	778.898	961.331	862.998
872.055	966.507	820.301	780.192	961.331	864.292
873.349	967.8	821.595	780.192	963.919	865.586
875.937	967.8	821.595	781.486	965.213	866.88
877.231	969.094	824.183	781.486	967.8	868.174
878.525	971.682	824.183	781.486	967.8	868.174
881.112	971.682	825.477	785.367	967.8	869.468
881.112	971.682	826.771	785.367	970.388	870.761
881.114	975.563	826.771	786.661	971.682	872.055
884.994	976.857	826.771	787.955	971.682	873.349
884.994	976.857	826.771	787.955	971.682	873.349
884.994	976.857	828.065	789.249	975.563	874.643
886.288	978.151	834.534	789.249	976.857	875.937
886.288	980.739	835.827	795.718	976.857	877.231
886.289	980.739	837.121	795.718	976.857	877.231
887.582	982.033	838.415	795.718	982.033	878.524
888.875	983.327	839.709	795.718	983.327	878.524
890.169	985.914	841.003	797.012	983.327	878.524
891.465	987.208	841.003	797.012	983.327	879.818
896.639	987.21	842.297	798.306	984.62	879.818
897.932	988.502	842.298	800.894	987.208	881.112
897.932	988.502	843.591	800.894	988.502	883.7
897.932	989.796	843.592	802.188	989.796	883.7
900.52	991.09	847.472	807.363	994.971	884.994
900.522	991.09	847.472	807.363	997.559	884.994
901.814	991.09	847.472	809.951	997.559	884.994
901.815	991.09	847.472	809.951	998.853	887.581
905.697	992.384	847.474	812.538	998.853	887.581
906.989	992.384	848.766	812.538	1000.15	888.875
906.989	993.677	851.354	812.538	1000.15	888.875
906.989	994.973	851.355	813.832	1002.73	890.169
909.579	997.559	852.648	816.42	1002.73	891.463
910.871	998.853	855.235	819.008	1002.73	892.757
910.871	998.853	856.529	820.301	1002.73	894.051
910.872	998.853	856.529	821.595	1004.03	894.051
910.872	998.853	860.411	826.771	1007.91	894.051
912.165	1000.15	866.88	828.065	1007.91	895.345
912.165	1000.15	868.175	830.652	1009.2	896.638
912.165	1001.44	869.469	831.946	1009.2	896.638
912.166	1004.03	869.469	831.946	1010.5	897.932
913.459	1004.03	872.055	831.946	1014.38	897.932
914.753	1006.62	872.055	833.24	1014.38	899.226
917.34	1007.91	877.231	833.24	1016.97	901.814
919.928	1007.91	878.525	835.828	1020.85	903.108
919.928	1007.91	878.526	835.828	1020.85	904.401
922.516	1007.91	881.112	837.122	1022.14	904.401
923.811	1009.2	881.114	838.415	1024.73	904.401
925.103	1010.5	882.406	839.709	1024.73	905.695
927.691	1011.79	882.406	843.591	1027.32	905.695
927.691	1014.38	882.406	843.591	1027.32	906.989
928.985	1016.97	887.582	844.885	1028.61	909.577
928.985	1016.97	887.582	846.178	1028.61	912.165
930.279	1018.26	887.582	847.472	1035.08	913.458
930.279	1020.85	888.875	847.472	1037.67	913.458
934.16	1020.85	888.875	850.06	1037.67	914.752
934.16	1020.85	890.169	850.06	1038.96	918.634
934.162	1022.14	891.463	850.06	1040.26	918.634
935.454	1022.14	892.759	851.354	1040.26	921.222
938.042	1024.73	894.051	852.648	1040.26	921.222
938.042	1024.73	895.346	853.942	1042.84	921.222
938.043	1024.73	896.638	855.235	1045.43	922.515
943.217	1026.02	896.638	855.235	1046.72	922.515
943.217	1026.02	897.932	855.235	1046.72	925.103
943.217	1027.32	897.932	855.235	1046.72	925.103
944.513	1027.32	899.226	855.235	1049.31	925.103
945.805	1027.32	901.814	856.529	1049.31	926.397
952.274	1027.32	901.814	856.529	1051.9	926.397
952.274	1029.9	901.815	857.823	1051.9	926.397
953.568	1029.9	903.108	857.823	1051.9	928.985
953.568	1031.2	903.108	859.117	1053.19	931.572
953.568	1032.49	906.989	861.705	1053.19	932.866
956.156	1032.49	906.989	861.705	1055.78	934.16
957.45	1037.67	909.577	861.705	1057.08	934.16
957.45	1037.67	909.577	862.999	1058.37	935.454
960.037	1037.67	909.577	864.292	1058.37	936.748
960.039	1037.67	912.166	865.586	1060.96	938.042
961.331	1037.67	913.459	866.88	1062.25	938.042
966.507	1038.96	914.752	868.174	1062.25	939.335
966.508	1038.96	914.753	869.468	1066.13	940.629
967.8	1040.26	916.046	873.349	1067.43	940.629
969.094	1040.26	923.809	873.349	1068.72	941.923
969.094	1045.43	925.103	873.349	1071.31	943.217
971.682	1046.72	925.105	874.643	1072.6	943.217
971.682	1046.72	927.691	879.819	1072.6	945.805
971.682	1046.72	927.691	879.819	1076.48	945.805
972.976	1048.02	927.691	886.288	1079.07	945.805
978.151	1048.02	927.691	886.288	1082.95	945.805
978.151	1048.02	928.985	887.582	1082.95	945.805
978.151	1048.02	928.985	888.876	1085.54	948.392
979.445	1049.31	932.866	888.876	1086.84	948.392
979.445	1049.31	932.866	888.876	1086.84	949.686
980.739	1051.9	934.16	890.169	1088.13	949.686
983.327	1053.19	935.456	891.463	1089.42	949.686
983.327	1057.08	938.042	892.757	1089.42	949.686
983.327	1057.08	940.629	897.933	1094.6	949.686
984.62	1058.37	940.629	899.226	1095.89	950.98
985.914	1058.37	943.217	900.52	1095.89	954.862
987.208	1059.66	945.805	900.52	1097.18	954.862
988.502	1059.66	945.805	901.814	1097.18	957.449
988.504	1059.66	945.806	903.108	1098.48	957.449
989.796	1060.96	947.1	903.108	1099.77	957.449
992.384	1060.96	950.98	904.402	1101.07	962.625
992.384	1062.25	952.274	905.696	1106.24	962.625
992.384	1063.55	952.274	905.696	1106.24	962.625
992.384	1064.84	952.274	906.989	1107.54	963.919
992.384	1066.13	956.156	908.283	1108.83	963.919
993.677	1066.13	961.331	909.577	1110.12	963.919
993.677	1066.13	962.625	909.577	1111.42	963.919
996.265	1066.13	962.625	910.871	1111.42	965.212
997.559	1067.43	962.627	912.165	1112.71	966.506
997.559	1067.43	963.919	912.165	1114.01	967.8
998.853	1067.43	963.919	913.459	1115.3	967.8
998.853	1068.72	965.213	913.459	1120.47	969.094
1001.44	1068.72	965.213	913.459	1121.77	969.094
1001.44	1070.02	966.506	914.753	1123.06	969.094
1002.73	1070.02	966.508	916.046	1125.65	971.682
1002.73	1070.02	967.8	916.046	1126.94	974.269
1002.73	1072.6	969.094	916.046	1126.94	976.857
1002.74	1073.9	970.388	916.046	1126.94	976.857
1005.32	1076.48	971.682	919.928	1128.24	976.857
1007.91	1076.49	972.976	919.928	1128.24	978.151
1007.91	1077.78	974.271	919.928	1129.53	979.445
1007.91	1077.78	976.857	921.222	1129.53	979.445
1007.91	1077.78	979.445	921.222	1130.83	980.739
1010.5	1079.07	979.445	922.516	1133.41	980.739
1010.5	1081.66	983.327	923.81	1134.71	980.739
1013.09	1082.95	983.328	923.81	1136	980.739
1013.09	1082.95	984.62	923.81	1136	980.739
1013.09	1085.54	984.62	925.103	1137.3	980.739
1015.67	1086.84	985.914	926.397	1141.18	982.033
1015.67	1088.13	988.502	930.279	1146.35	982.033
1016.97	1088.13	988.504	930.279	1148.94	982.033
1016.97	1088.13	989.796	931.573	1148.94	985.914
1020.85	1089.42	989.796	931.573	1151.53	985.914
1020.85	1089.42	991.09	932.866	1151.53	985.914
1020.85	1090.72	993.677	932.866	1154.12	988.502
1022.14	1093.3	993.677	932.866	1158	989.796
1023.44	1094.6	993.677	934.16	1160.58	991.089
1023.44	1094.6	993.679	934.16	1161.88	992.383
1023.44	1095.89	994.971	935.454	1163.17	993.677
1024.73	1097.18	996.265	935.454	1167.05	994.971
1026.02	1098.48	996.265	935.454	1168.35	996.265
1028.61	1098.48	997.559	936.748	1169.64	997.559
1028.61	1102.36	997.559	936.748	1169.64	997.559
1028.61	1103.65	997.559	936.748	1176.11	997.559
1028.61	1103.66	997.561	939.336	1179.99	997.559
1028.61	1104.95	1000.15	939.336	1181.29	1000.15
1029.9	1106.24	1002.73	939.336	1181.29	1001.44
1031.2	1106.24	1004.03	940.63	1182.58	1002.73
1031.2	1106.24	1006.62	940.63	1182.58	1002.73
1031.2	1107.54	1009.2	941.923	1183.87	1002.73
1033.79	1107.54	1010.5	941.923	1185.17	1004.03
1033.79	1107.54	1014.38	944.511	1187.76	1004.03
1035.08	1107.54	1015.67	945.805	1191.64	1005.32
1036.37	1108.83	1015.67	945.805	1191.64	1005.32
1036.38	1108.83	1015.67	947.099	1194.22	1007.91
1037.67	1110.12	1016.97	948.393	1195.52	1011.79
1037.67	1110.12	1018.26	948.393	1196.81	1013.09
1038.96	1111.42	1018.26	949.687	1196.81	1014.38
1038.96	1112.71	1020.85	950.98	1198.11	1015.67
1040.26	1112.71	1023.44	950.98	1199.4	1015.67
1040.26	1114.01	1024.73	950.98	1199.4	1016.97
1041.55	1115.3	1024.73	952.274	1201.99	1016.97
1041.55	1116.59	1024.73	954.862	1201.99	1018.26
1046.72	1119.18	1026.02	954.862	1201.99	1018.26
1046.72	1119.18	1029.9	957.45	1203.28	1019.55
1046.72	1119.18	1029.9	958.743	1204.58	1022.14
1046.72	1121.77	1031.2	958.743	1204.58	1022.14
1048.02	1123.06	1032.49	960.037	1205.87	1023.44
1048.02	1124.36	1033.79	960.037	1208.46	1023.44
1049.31	1125.65	1036.37	962.625	1216.22	1023.44
1049.31	1126.94	1037.67	962.625	1216.22	1024.73
1050.61	1126.94	1037.67	963.919	1220.1	1024.73
1050.61	1128.24	1040.26	963.919	1221.39	1026.02
1051.9	1128.24	1041.55	965.213	1221.39	1026.02
1051.9	1129.53	1044.14	965.213	1221.39	1027.32
1054.49	1129.53	1045.43	967.8	1223.98	1028.61
1055.78	1129.53	1048.02	967.8	1223.98	1028.61
1058.37	1130.83	1048.02	969.094	1223.98	1028.61
1058.37	1132.12	1049.31	969.094	1225.28	1028.61
1058.37	1136	1051.9	969.094	1226.57	1028.61
1059.66	1137.3	1053.19	970.388	1227.86	1028.61
1059.66	1139.88	1054.49	970.388	1229.16	1029.9
1059.66	1141.18	1054.49	975.564	1230.45	1031.2
1060.96	1141.18	1055.78	975.564	1230.45	1031.2
1062.25	1142.47	1057.08	975.564	1230.45	1032.49
1062.25	1142.47	1060.96	976.857	1231.75	1032.49
1062.25	1142.47	1060.96	976.857	1231.75	1032.49
1062.25	1142.47	1060.96	978.151	1235.63	1032.49
1066.13	1143.76	1062.25	979.445	1238.21	1033.79
1067.43	1150.23	1062.25	980.739	1238.21	1035.08
1067.43	1151.53	1064.84	980.739	1240.8	1035.08
1068.72	1151.53	1064.84	983.327	1242.1	1035.08
1068.72	1151.53	1066.13	984.621	1242.1	1036.37
1070.02	1152.82	1068.72	985.914	1244.68	1036.37
1070.02	1154.12	1068.72	987.208	1244.68	1036.37
1070.02	1155.41	1068.72	987.208	1249.86	1037.67
1070.02	1155.41	1068.72	988.502	1255.04	1038.96
1071.31	1156.7	1070.01	991.09	1256.33	1038.96
1073.9	1161.88	1070.02	992.384	1256.33	1038.96
1073.9	1161.88	1071.31	994.971	1258.92	1041.55
1077.78	1161.88	1071.31	994.971	1261.5	1042.84
1079.07	1163.17	1072.6	996.265	1261.5	1042.84
1079.07	1163.17	1072.6	996.265	1264.09	1044.14
1079.07	1163.17	1072.6	997.559	1265.39	1045.43
1081.66	1167.05	1077.78	998.853	1267.97	1046.72
1082.95	1167.05	1077.78	1000.15	1270.56	1049.31
1084.25	1167.05	1077.78	1001.44	1270.56	1050.61
1084.25	1168.35	1079.07	1001.44	1271.86	1050.61
1085.54	1169.64	1080.37	1002.73	1271.86	1051.9
1086.84	1170.93	1080.37	1005.32	1271.86	1051.9
1086.84	1174.82	1080.37	1010.5	1271.86	1053.19
1088.13	1176.11	1080.37	1010.5	1271.86	1053.19
1089.42	1176.11	1081.66	1010.5	1273.15	1057.08
1089.42	1178.7	1082.95	1013.09	1275.74	1057.08
1092.01	1178.7	1082.95	1013.09	1275.74	1058.37
1092.01	1178.7	1082.95	1015.67	1275.74	1058.37
1093.31	1178.7	1082.95	1015.67	1275.74	1058.37
1094.6	1179.99	1084.25	1015.67	1277.03	1058.37
1094.6	1181.29	1084.25	1016.97	1278.33	1059.66
1094.6	1181.29	1086.84	1016.97	1282.21	1059.66
1094.6	1182.58	1086.84	1020.85	1284.79	1060.96
1097.18	1186.46	1086.84	1020.85	1286.09	1062.25
1098.48	1186.46	1088.13	1022.14	1287.38	1062.25
1099.77	1187.76	1088.13	1023.44	1288.67	1066.13
1102.36	1187.76	1089.42	1024.73	1292.56	1066.13
1102.36	1191.64	1089.42	1024.73	1292.56	1067.43
1104.95	1192.93	1089.42	1026.02	1296.44	1070.01
1104.95	1194.22	1089.42	1026.02	1297.73	1070.01
1107.54	1196.81	1093.3	1027.32	1299.03	1071.31
1107.54	1196.81	1093.3	1027.32	1300.32	1071.31
1107.54	1196.81	1094.6	1028.61	1302.91	1072.6
1107.54	1198.11	1095.89	1029.9	1302.91	1073.9
1108.83	1199.4	1095.89	1031.2	1304.2	1073.9
1110.12	1199.4	1098.48	1032.49	1309.38	1073.9
1111.42	1199.4	1098.48	1033.79	1309.38	1073.9
1112.71	1201.99	1101.07	1033.79	1310.67	1075.19
1112.71	1203.28	1101.07	1033.79	1310.67	1075.19
1114.01	1204.58	1103.65	1035.08	1310.67	1076.48
1114.01	1204.58	1103.65	1036.38	1310.67	1079.07
1115.3	1204.58	1104.95	1036.38	1313.26	1079.07
1116.59	1205.87	1104.95	1037.67	1313.26	1080.37
1117.89	1205.87	1104.95	1041.55	1314.55	1080.37
1117.89	1205.87	1104.95	1041.55	1318.43	1080.37
1119.18	1207.16	1108.83	1042.84	1319.73	1082.95
1119.18	1208.46	1108.83	1042.84	1321.02	1084.25
1120.47	1208.46	1110.12	1044.14	1321.02	1084.25
1121.77	1209.75	1119.18	1045.43	1323.61	1084.25
1125.65	1209.75	1121.77	1045.43	1324.9	1085.54
1126.94	1209.75	1121.77	1046.72	1324.9	1086.83
1126.94	1209.75	1123.06	1048.02	1326.2	1086.83
1128.24	1212.34	1125.65	1050.61	1327.49	1086.83
1129.53	1212.34	1125.65	1051.9	1330.08	1088.13
1129.53	1214.93	1128.24	1051.9	1332.67	1088.13
1129.53	1216.22	1128.24	1053.19	1333.96	1089.42
1130.83	1216.22	1130.83	1054.49	1333.96	1090.72
1130.83	1217.51	1132.12	1054.49	1335.25	1090.72
1130.83	1217.51	1134.71	1055.78	1335.25	1092.01
1132.12	1218.81	1136	1055.78	1335.25	1093.3
1134.71	1218.81	1136	1055.78	1336.55	1093.3
1136	1221.39	1136	1057.08	1336.55	1094.6
1138.59	1222.69	1138.59	1057.08	1337.84	1094.6
1141.18	1225.28	1138.59	1057.08	1337.84	1095.89
1141.18	1226.57	1139.88	1058.37	1339.13	1097.18
1142.47	1227.87	1139.88	1058.37	1339.13	1098.48
1143.76	1229.16	1141.18	1058.37	1339.13	1099.77
1145.06	1229.16	1142.47	1060.96	1341.72	1099.77
1146.35	1230.45	1142.47	1064.84	1345.61	1099.77
1148.94	1231.75	1142.47	1064.84	1345.61	1101.07
1150.23	1231.75	1143.76	1066.13	1345.61	1102.36
1150.23	1234.33	1146.35	1067.43	1345.61	1103.65
1152.82	1234.33	1150.23	1068.72	1346.9	1103.65
1152.82	1235.63	1151.53	1071.31	1346.9	1104.95
1154.12	1236.92	1154.12	1071.31	1348.19	1106.24
1154.12	1238.21	1154.12	1072.6	1348.19	1108.83
1155.41	1239.51	1156.7	1075.19	1350.78	1110.12
1160.58	1239.51	1158	1077.78	1353.37	1110.12
1161.88	1239.51	1159.29	1077.78	1357.25	1110.12
1161.88	1240.8	1161.88	1079.07	1358.54	1111.42
1164.47	1242.1	1163.17	1080.37	1359.84	1114.01
1165.76	1243.39	1163.17	1085.54	1359.84	1116.59
1165.76	1243.39	1165.76	1085.54	1362.42	1117.89
1168.35	1243.39	1165.76	1085.54	1368.89	1117.89
1168.35	1244.68	1168.35	1085.54	1368.89	1117.89
1168.35	1249.86	1168.35	1088.13	1370.19	1117.89
1169.64	1253.74	1173.52	1088.13	1370.19	1121.77
1170.93	1256.33	1173.52	1089.42	1370.19	1121.77
1177.4	1257.62	1174.82	1089.42	1371.48	1123.06
1177.4	1260.21	1176.11	1090.72	1376.66	1124.36
1177.4	1260.21	1176.11	1090.72	1376.66	1124.36
1178.7	1260.21	1176.11	1092.01	1376.66	1125.65
1178.7	1260.21	1177.4	1093.3	1377.95	1125.65
1179.99	1261.51	1185.17	1094.6	1380.54	1125.65
1179.99	1261.51	1185.17	1095.89	1380.54	1128.24
1182.58	1262.8	1186.46	1095.89	1383.13	1129.53
1185.17	1264.09	1186.46	1097.19	1384.42	1129.53
1186.46	1265.39	1187.76	1099.77	1384.42	1132.12
1187.76	1265.39	1189.05	1101.07	1385.71	1133.41
1189.05	1267.97	1189.05	1103.65	1385.71	1136
1190.34	1267.98	1191.64	1103.65	1385.71	1136
1191.64	1270.56	1191.64	1103.65	1385.71	1136
1191.64	1273.15	1192.93	1103.65	1387.01	1138.59
1195.52	1274.44	1192.93	1104.95	1388.3	1138.59
1196.81	1274.44	1194.22	1106.24	1390.89	1138.59
1196.81	1277.03	1194.22	1106.24	1390.89	1138.59
1198.11	1280.91	1195.52	1108.83	1393.48	1138.59
1199.4	1282.21	1199.4	1108.83	1394.77	1139.88
1199.4	1283.5	1200.69	1110.12	1394.77	1139.88
1201.99	1284.79	1201.99	1111.42	1397.36	1139.88
1203.28	1286.09	1201.99	1111.42	1398.65	1141.18
1203.28	1289.97	1201.99	1111.42	1399.95	1142.47
1205.87	1291.27	1204.58	1111.42	1402.53	1143.76
1205.87	1293.85	1205.87	1111.42	1402.53	1145.06
1205.87	1293.85	1207.16	1114.01	1403.83	1145.06
1207.16	1295.14	1208.46	1114.01	1406.42	1146.35
1207.16	1296.44	1212.34	1115.3	1406.42	1150.23
1208.46	1296.44	1214.93	1115.3	1406.42	1151.53
1208.46	1297.73	1214.93	1115.3	1407.71	1151.53
1208.46	1300.32	1214.93	1116.59	1407.71	1152.82
1209.75	1300.32	1220.1	1117.89	1411.59	1154.12
1209.75	1300.32	1221.39	1119.18	1412.88	1155.41
1211.04	1301.61	1221.39	1119.18	1414.18	1158
1211.04	1305.49	1222.69	1119.18	1414.18	1159.29
1213.63	1306.79	1223.98	1119.18	1415.47	1160.58
1214.93	1306.79	1226.57	1120.47	1415.47	1160.58
1216.22	1309.38	1227.86	1121.77	1416.77	1161.88
1217.51	1311.96	1229.16	1123.06	1418.06	1161.88
1218.81	1313.26	1230.45	1123.06	1418.06	1161.88
1218.81	1313.26	1234.33	1123.06	1418.06	1161.88
1221.39	1317.14	1234.33	1123.06	1419.35	1163.17
1221.39	1321.02	1234.33	1123.06	1420.65	1168.35
1223.98	1322.32	1236.92	1124.36	1420.65	1168.35
1223.98	1322.32	1236.92	1125.65	1421.94	1169.64
1223.98	1323.61	1239.51	1126.94	1423.24	1169.64
1223.98	1324.9	1240.8	1126.94	1423.24	1170.93
1225.28	1327.49	1242.1	1126.94	1424.53	1170.93
1226.57	1327.49	1242.1	1128.24	1424.53	1173.52
1227.86	1331.37	1242.1	1128.24	1425.82	1174.82
1229.16	1337.84	1245.98	1128.24	1431	1176.11
1230.45	1339.14	1247.27	1129.53	1431	1176.11
1234.33	1339.14	1248.57	1130.83	1432.29	1176.11
1235.63	1340.43	1249.86	1132.12	1432.29	1176.11
1235.63	1340.43	1256.33	1132.12	1433.59	1177.4
1235.63	1341.72	1256.33	1134.71	1434.88	1177.4
1238.21	1341.72	1257.62	1134.71	1436.17	1178.7
1238.21	1343.02	1260.21	1136	1438.76	1179.99
1238.21	1343.02	1260.21	1136	1441.35	1179.99
1238.21	1344.31	1261.5	1137.3	1441.35	1179.99
1240.8	1344.31	1261.51	1137.3	1441.35	1179.99
1240.8	1346.9	1265.39	1138.59	1443.94	1179.99
1242.1	1346.9	1266.68	1142.47	1443.94	1179.99
1243.39	1349.49	1269.27	1142.47	1445.23	1181.29
1243.39	1349.49	1270.56	1142.47	1446.53	1182.58
1243.39	1350.78	1270.56	1142.47	1446.53	1183.87
1244.68	1352.07	1271.86	1143.76	1447.82	1185.17
1245.98	1352.07	1273.15	1146.35	1449.11	1186.46
1248.57	1352.08	1274.44	1147.65	1452.99	1189.05
1255.04	1353.37	1282.21	1147.65	1452.99	1189.05
1256.33	1354.66	1286.09	1147.65	1454.29	1189.05
1256.33	1354.66	1287.38	1147.65	1454.29	1190.34
1257.62	1355.96	1289.97	1148.94	1455.58	1192.93
1258.92	1357.25	1291.27	1148.94	1455.58	1192.93
1258.92	1359.84	1293.85	1148.94	1455.58	1192.93
1260.21	1362.42	1296.44	1151.53	1460.76	1196.81
1260.21	1362.42	1297.73	1152.82	1460.76	1196.81
1260.21	1363.72	1301.61	1152.82	1460.76	1199.4
1261.51	1365.01	1302.91	1155.41	1462.05	1199.4
1264.09	1366.31	1304.2	1156.7	1463.35	1200.69
1264.09	1368.89	1305.49	1156.7	1463.35	1201.99
1265.39	1370.19	1306.79	1158	1465.93	1205.87
1266.68	1371.48	1309.38	1158	1465.93	1207.16
1269.27	1372.78	1310.67	1159.29	1465.93	1207.16
1270.56	1372.78	1313.26	1161.88	1465.93	1208.46
1270.56	1372.78	1314.55	1164.47	1469.81	1208.46
1275.74	1376.66	1317.14	1168.35	1469.81	1208.46
1275.74	1377.95	1318.43	1169.64	1471.11	1209.75
1275.74	1379.24	1321.02	1170.93	1473.7	1209.75
1278.33	1381.83	1321.02	1172.23	1474.99	1209.75
1278.33	1383.13	1322.32	1172.23	1476.28	1212.34
1278.33	1383.13	1322.32	1176.11	1476.28	1213.63
1279.62	1383.13	1324.9	1178.7	1480.16	1213.63
1280.91	1384.42	1324.9	1181.29	1480.16	1213.63
1282.21	1384.42	1327.49	1181.29	1481.46	1214.93
1282.21	1392.18	1328.79	1181.29	1481.46	1214.93
1286.09	1393.48	1328.79	1183.87	1482.75	1216.22
1287.38	1393.48	1333.96	1183.87	1484.05	1217.51
1287.38	1394.77	1333.96	1185.17	1486.63	1218.81
1291.26	1397.36	1335.25	1186.46	1486.63	1220.1
1292.56	1397.36	1339.13	1187.76	1486.63	1221.39
1293.85	1397.36	1340.43	1189.05	1487.93	1222.69
1295.14	1398.65	1340.43	1189.05	1487.93	1223.98
1299.03	1399.95	1345.61	1189.05	1489.22	1223.98
1299.03	1402.53	1346.9	1190.34	1490.52	1225.28
1300.32	1402.53	1349.49	1190.34	1490.52	1227.86
1301.61	1403.83	1350.78	1195.52	1490.52	1227.86
1301.61	1409	1350.78	1195.52	1491.81	1230.45
1302.91	1409	1350.78	1195.52	1494.4	1230.45
1302.91	1411.59	1355.95	1195.52	1496.98	1230.45
1302.91	1412.88	1355.95	1198.11	1496.98	1230.45
1305.49	1412.88	1357.25	1199.4	1502.16	1231.75
1306.79	1412.88	1358.55	1200.69	1503.45	1231.75
1306.79	1414.18	1362.42	1200.69	1503.45	1235.63
1308.08	1415.47	1363.72	1201.99	1503.45	1236.92
1309.38	1416.77	1366.31	1203.28	1504.75	1236.92
1311.96	1416.77	1371.48	1203.28	1504.75	1238.21
1313.26	1416.77	1372.78	1203.28	1506.04	1240.8
1313.26	1419.35	1374.07	1204.58	1507.34	1242.1
1315.85	1419.35	1376.66	1207.16	1508.63	1243.39
1322.32	1419.35	1377.95	1211.04	1508.63	1244.68
1323.61	1421.94	1379.24	1213.63	1509.92	1245.98
1324.9	1421.94	1383.13	1213.63	1509.92	1245.98
1324.9	1421.94	1385.71	1214.93	1511.22	1247.27
1324.9	1424.53	1385.71	1214.93	1511.22	1247.27
1330.08	1428.41	1388.3	1216.22	1512.51	1248.57
1330.08	1428.41	1392.19	1217.51	1515.1	1248.57
1330.08	1433.59	1393.48	1218.81	1515.1	1249.86
1332.67	1433.59	1394.77	1220.1	1515.1	1249.86
1337.84	1438.76	1396.07	1220.1	1516.39	1251.15
1339.14	1438.76	1396.07	1220.1	1517.69	1251.15
1339.14	1441.35	1397.36	1221.39	1518.98	1252.45
1340.43	1446.53	1398.65	1222.69	1518.98	1252.45
1340.43	1447.82	1401.24	1222.69	1521.57	1252.45
1340.43	1452.99	1402.53	1223.98	1521.57	1253.74
1344.31	1452.99	1402.53	1225.28	1521.57	1253.74
1344.31	1455.58	1409	1225.28	1524.16	1255.04
1344.31	1455.58	1409	1225.28	1525.45	1257.62
1344.31	1456.88	1410.3	1225.28	1526.74	1257.62
1345.61	1458.17	1410.3	1227.86	1526.74	1257.62
1346.9	1458.17	1411.59	1227.86	1528.04	1258.92
1346.9	1460.76	1411.59	1227.86	1528.04	1260.21
1348.19	1464.64	1412.88	1229.16	1528.04	1260.21
1348.19	1464.64	1416.77	1229.16	1529.33	1260.21
1349.49	1467.23	1416.77	1229.16	1530.62	1261.5
1352.07	1468.52	1416.77	1231.75	1531.92	1262.8
1352.07	1472.4	1423.24	1231.75	1531.92	1264.09
1352.07	1472.4	1425.68	1234.33	1534.51	1265.39
1353.37	1473.7	1428.41	1234.33	1535.8	1267.97
1355.96	1476.28	1428.41	1235.63	1535.8	1269.27
1358.54	1477.58	1433.59	1235.63	1535.8	1270.56
1358.54	1478.87	1436.17	1235.63	1537.1	1271.86
1358.54	1481.46	1436.17	1239.51	1537.1	1273.15
1359.84	1482.75	1437.47	1242.1	1538.39	1275.74
1361.13	1482.75	1438.76	1243.39	1539.68	1277.03
1363.72	1482.75	1440.06	1245.98	1542.27	1277.03
1365.01	1485.34	1440.06	1245.98	1543.56	1278.32
1365.02	1486.63	1442.64	1247.27	1543.56	1279.62
1366.31	1486.63	1442.64	1248.57	1547.44	1283.5
1366.31	1487.93	1443.94	1249.86	1548.74	1283.5
1367.6	1487.93	1445.23	1251.15	1551.33	1284.79
1368.89	1487.93	1447.82	1253.74	1551.33	1284.79
1368.9	1489.22	1450.41	1253.74	1552.62	1286.09
1370.19	1490.52	1450.41	1256.33	1553.91	1286.09
1372.78	1493.1	1451.7	1257.62	1555.21	1289.97
1374.07	1498.28	1452.99	1258.92	1555.21	1291.26
1374.07	1498.28	1452.99	1258.92	1555.21	1291.26
1374.07	1502.16	1453	1261.51	1556.5	1291.26
1376.66	1502.16	1455.59	1264.09	1556.5	1292.56
1377.95	1506.04	1458.17	1265.39	1557.8	1293.85
1377.95	1507.34	1463.35	1266.68	1557.8	1295.14
1377.95	1509.92	1464.49	1267.97	1559.09	1295.14
1377.95	1509.92	1464.64	1269.27	1559.09	1297.73
1379.24	1511.22	1464.64	1269.27	1561.68	1300.32
1381.83	1512.51	1464.64	1271.86	1565.56	1301.61
1383.13	1513.81	1465.93	1273.15	1566.85	1301.61
1384.42	1515.1	1477.43	1273.15	1568.15	1302.91
1384.42	1515.1	1481.46	1273.15	1570.73	1305.49
1385.71	1517.69	1482.75	1273.15	1570.73	1305.49
1388.3	1521.57	1482.75	1273.15	1570.73	1305.49
1393.48	1521.57	1482.76	1274.44	1573.32	1306.79
1394.77	1521.57	1484.05	1275.74	1573.32	1306.79
1394.77	1525.45	1484.05	1277.03	1575.91	1308.08
1396.07	1526.74	1486.63	1277.03	1575.91	1309.38
1396.07	1529.33	1487.93	1278.33	1575.91	1310.67
1397.36	1529.33	1493.1	1280.91	1575.91	1311.96
1398.65	1530.62	1494.4	1282.21	1575.91	1311.96
1399.95	1533.21	1496.84	1286.09	1577.2	1311.96
1401.24	1534.51	1500.87	1287.38	1578.5	1313.26
1402.53	1538.39	1500.87	1289.97	1579.79	1314.55
1405.12	1538.39	1502.02	1289.97	1583.67	1315.85
1405.12	1539.68	1502.16	1292.56	1583.67	1317.14
1405.12	1539.68	1503.31	1292.56	1583.67	1318.43
1406.42	1543.56	1503.45	1295.14	1590.14	1319.73
1406.42	1543.56	1503.45	1295.14	1590.14	1321.02
1406.42	1544.86	1506.04	1295.14	1591.44	1321.02
1406.42	1547.44	1506.04	1296.44	1591.44	1322.32
1411.59	1547.45	1506.04	1296.44	1592.73	1322.32
1411.59	1548.74	1507.34	1296.44	1592.73	1327.49
1412.88	1551.33	1507.34	1296.44	1594.02	1327.49
1412.88	1552.62	1508.48	1300.32	1595.32	1328.78
1414.18	1552.62	1512.51	1304.2	1596.61	1328.78
1416.77	1553.91	1513.81	1304.2	1596.61	1330.08
1418.06	1553.91	1513.81	1304.2	1597.91	1331.37
1419.35	1553.91	1513.81	1305.5	1599.2	1332.67
1419.35	1556.5	1515.1	1306.79	1599.2	1333.96
1419.35	1557.8	1518.98	1308.08	1603.08	1335.25
1419.35	1557.8	1520.13	1309.38	1603.08	1336.55
1419.35	1561.68	1522.86	1310.67	1605.67	1337.84
1421.94	1561.68	1524.16	1310.67	1605.67	1337.84
1421.94	1564.27	1525.45	1313.26	1608.26	1337.84
1421.94	1568.15	1525.45	1313.26	1613.43	1341.72
1424.53	1569.44	1526.74	1313.26	1614.73	1341.72
1425.82	1572.03	1526.74	1313.26	1616.02	1344.31
1425.82	1574.62	1528.04	1313.26	1616.02	1344.31
1428.41	1575.91	1529.18	1314.55	1617.31	1345.61
1431	1577.2	1529.33	1314.55	1617.31	1346.9
1434.88	1577.2	1529.33	1314.55	1618.61	1346.9
1436.17	1578.5	1529.33	1315.85	1618.61	1349.49
1442.64	1578.5	1530.48	1317.14	1619.9	1350.78
1442.64	1579.79	1530.62	1317.14	1621.19	1352.07
1442.64	1579.79	1534.51	1318.43	1621.19	1353.37
1443.94	1581.09	1535.8	1318.43	1625.08	1355.95
1445.23	1581.09	1535.8	1321.02	1625.08	1357.25
1446.53	1581.09	1535.8	1322.32	1625.08	1358.54
1449.11	1582.38	1538.24	1322.32	1626.37	1359.84
1449.12	1583.67	1538.24	1322.32	1630.25	1361.13
1451.7	1583.68	1538.39	1323.61	1630.25	1361.13
1455.58	1586.26	1540.98	1323.61	1630.25	1361.13
1455.58	1586.26	1540.98	1326.2	1631.55	1362.42
1455.58	1592.73	1542.27	1327.49	1635.43	1362.42
1456.88	1592.73	1542.27	1327.49	1636.72	1363.72
1458.17	1594.02	1543.56	1328.79	1638.02	1365.01
1459.46	1596.61	1544.86	1328.79	1638.02	1366.31
1459.46	1597.9	1546.15	1330.08	1640.6	1368.89
1460.76	1597.91	1546.15	1330.08	1640.6	1368.89
1465.93	1599.2	1547.44	1330.08	1643.19	1370.19
1467.23	1600.49	1547.44	1330.08	1643.19	1372.78
1473.7	1601.79	1548.74	1330.08	1644.48	1372.78
1474.99	1601.79	1550.03	1331.37	1644.48	1374.07
1474.99	1601.79	1552.62	1332.67	1648.37	1375.36
1476.28	1601.79	1552.62	1335.25	1648.37	1375.36
1476.29	1603.08	1553.92	1335.25	1650.95	1376.66
1477.58	1604.38	1555.21	1336.55	1652.25	1376.66
1477.58	1605.67	1555.21	1337.84	1652.25	1376.66
1480.16	1609.55	1556.5	1337.84	1653.54	1377.95
1484.05	1609.55	1557.8	1339.14	1654.84	1380.54
1484.05	1610.84	1557.8	1340.43	1661.3	1380.54
1485.34	1610.84	1557.8	1341.72	1661.3	1380.54
1485.34	1613.43	1557.8	1341.72	1661.3	1381.83
1485.34	1614.73	1557.8	1343.02	1663.89	1381.83
1486.63	1618.61	1559.09	1344.31	1665.19	1387.01
1487.93	1621.19	1565.56	1344.31	1665.19	1388.3
1487.93	1621.19	1566.85	1349.49	1669.07	1388.3
1489.22	1623.78	1569.29	1350.78	1669.07	1389.6
1491.81	1623.78	1569.44	1352.07	1670.36	1389.6
1493.1	1623.78	1570.59	1354.66	1671.65	1389.6
1493.1	1625.08	1572.03	1354.66	1672.95	1389.6
1499.57	1625.08	1574.62	1354.66	1672.95	1389.6
1500.87	1626.37	1575.91	1355.96	1675.54	1390.89
1503.45	1628.96	1575.91	1355.96	1676.83	1390.89
1503.45	1628.96	1578.5	1357.25	1678.12	1390.89
1506.04	1630.25	1578.5	1357.25	1679.42	1392.18
1508.63	1631.55	1578.5	1358.54	1679.42	1393.48
1509.92	1632.84	1581.09	1358.54	1680.71	1394.77
1511.22	1634.13	1581.09	1359.84	1682.01	1397.36
1512.51	1634.13	1582.38	1361.13	1682.01	1398.65
1515.1	1635.43	1583.67	1361.13	1683.3	1399.95
1515.1	1635.43	1583.67	1362.42	1684.59	1401.24
1515.1	1636.72	1584.97	1363.72	1684.59	1402.53
1515.1	1639.31	1586.26	1368.89	1685.89	1402.53
1516.39	1639.31	1587.56	1370.19	1685.89	1403.83
1517.69	1641.9	1591.44	1372.78	1689.77	1403.83
1521.57	1641.9	1592.73	1372.78	1689.77	1405.12
1522.86	1641.9	1594.02	1374.07	1691.06	1405.12
1526.74	1643.19	1595.32	1374.07	1692.36	1405.12
1529.33	1644.48	1596.61	1374.07	1698.83	1406.41
1529.33	1644.48	1599.2	1380.54	1698.83	1406.41
1530.62	1645.78	1600.49	1381.83	1702.71	1406.41
1531.92	1645.78	1602.93	1383.13	1704	1409
1533.21	1648.37	1603.08	1383.13	1704	1409
1534.51	1649.66	1603.08	1384.42	1705.3	1410.3
1535.8	1652.25	1603.08	1387.01	1706.59	1411.59
1540.98	1653.54	1604.38	1392.18	1706.59	1414.18
1542.27	1654.84	1605.67	1396.07	1710.47	1415.47
1543.56	1654.84	1606.82	1397.36	1713.06	1415.47
1543.56	1657.42	1606.96	1397.36	1716.94	1415.47
1544.86	1657.42	1608.26	1397.36	1716.94	1416.77
1546.15	1657.43	1608.26	1398.65	1720.82	1416.77
1547.44	1660.01	1609.55	1398.65	1720.82	1418.06
1547.44	1661.3	1609.55	1398.65	1724.7	1419.35
1547.45	1663.89	1609.55	1398.65	1724.7	1419.35
1550.03	1663.89	1610.84	1398.65	1728.59	1421.94
1552.62	1667.78	1610.84	1399.95	1729.88	1423.24
1555.21	1669.07	1612.14	1401.24	1729.88	1423.24
1555.21	1672.95	1613.29	1402.53	1731.17	1424.53
1555.21	1674.24	1613.29	1402.53	1731.17	1424.53
1555.21	1675.54	1614.58	1403.83	1732.47	1424.53
1557.8	1678.12	1615.87	1405.12	1733.76	1424.53
1561.68	1678.12	1616.02	1405.12	1733.76	1425.82
1561.68	1680.71	1618.61	1406.42	1736.35	1427.12
1562.97	1682.01	1618.61	1406.42	1737.64	1427.12
1562.97	1682.01	1621.19	1407.71	1740.23	1427.12
1564.27	1683.3	1621.19	1409	1740.23	1428.41
1566.85	1684.59	1625.08	1409	1741.52	1429.7
1568.15	1685.89	1626.37	1409	1741.52	1429.7
1568.15	1691.06	1626.37	1410.3	1741.52	1431
1572.03	1691.06	1627.66	1411.59	1745.4	1432.29
1573.32	1691.06	1632.84	1411.59	1745.4	1433.59
1573.32	1693.65	1632.84	1414.18	1746.7	1433.59
1575.91	1693.65	1638.02	1415.47	1749.29	1433.59
1575.91	1693.65	1638.02	1416.77	1749.29	1434.88
1578.5	1693.65	1639.31	1418.06	1753.17	1436.17
1578.5	1696.24	1640.6	1418.06	1754.46	1436.17
1578.5	1701.41	1640.61	1420.65	1755.76	1438.76
1579.79	1701.41	1643.19	1424.53	1755.76	1438.76
1579.79	1701.41	1644.48	1425.82	1757.05	1440.06
1582.38	1701.41	1644.48	1428.41	1757.05	1442.64
1583.67	1702.71	1644.48	1428.41	1758.34	1442.64
1584.97	1704	1644.48	1428.41	1758.34	1442.64
1584.97	1704	1645.78	1429.7	1762.22	1442.64
1584.97	1704	1648.37	1432.29	1767.4	1447.82
1587.56	1706.59	1649.66	1432.29	1767.4	1447.82
1590.14	1706.59	1650.95	1433.59	1775.16	1449.11
1591.44	1707.88	1650.95	1433.59	1777.75	1450.41
1592.73	1709.18	1653.54	1434.88	1777.75	1451.7
1594.02	1709.18	1654.84	1434.88	1779.05	1452.99
1594.02	1710.47	1654.84	1438.76	1779.05	1454.29
1596.61	1713.06	1654.84	1438.76	1780.34	1455.58
1596.61	1714.35	1656.13	1440.06	1781.63	1455.58
1597.9	1714.35	1656.13	1440.06	1782.93	1455.58
1597.9	1715.65	1657.42	1441.35	1782.93	1455.58
1597.9	1715.65	1657.42	1442.64	1782.93	1456.88
1599.2	1718.23	1657.42	1443.94	1784.22	1456.88
1599.2	1719.53	1658.72	1445.23	1786.81	1456.88
1600.49	1720.82	1661.3	1447.82	1788.1	1458.17
1601.79	1722.12	1665.19	1451.7	1788.1	1458.17
1603.08	1722.12	1665.19	1451.7	1789.4	1459.46
1604.38	1722.12	1665.19	1452.99	1789.4	1462.05
1604.38	1722.12	1665.19	1456.88	1789.4	1462.05
1605.67	1723.41	1666.48	1456.88	1789.4	1463.35
1606.96	1723.41	1667.63	1459.46	1794.57	1464.64
1610.84	1724.7	1667.77	1459.46	1795.87	1465.93
1610.84	1726	1667.77	1460.76	1795.87	1465.93
1610.84	1726	1669.07	1460.76	1797.16	1468.52
1612.14	1731.17	1669.07	1464.64	1798.45	1471.11
1612.14	1732.47	1669.07	1464.64	1801.04	1472.4
1613.43	1732.47	1671.65	1464.64	1802.33	1472.4
1613.43	1733.76	1671.65	1465.93	1802.33	1472.4
1613.43	1736.35	1671.65	1465.93	1802.33	1473.7
1614.73	1737.64	1674.24	1467.23	1802.33	1474.99
1614.73	1738.93	1675.54	1467.23	1803.63	1477.58
1617.32	1740.23	1676.83	1467.23	1808.8	1478.87
1618.61	1740.23	1676.83	1467.23	1811.39	1480.16
1618.61	1741.52	1678.12	1469.82	1812.68	1480.16
1618.61	1745.4	1678.12	1471.11	1815.27	1481.46
1619.9	1749.29	1678.12	1471.11	1815.27	1481.46
1619.9	1749.29	1679.42	1471.11	1819.15	1482.75
1621.19	1751.87	1679.42	1471.11	1820.45	1484.05
1621.19	1753.17	1683.3	1472.4	1821.74	1484.05
1621.19	1755.76	1684.59	1473.7	1826.92	1485.34
1622.49	1757.05	1685.89	1473.7	1826.92	1489.22
1623.78	1758.34	1687.18	1473.7	1826.92	1491.81
1623.78	1758.34	1688.47	1473.7	1829.51	1491.81
1625.08	1762.22	1689.77	1474.99	1829.51	1496.98
1625.08	1762.22	1691.06	1476.28	1832.09	1496.98
1628.96	1766.11	1692.36	1476.28	1832.09	1498.28
1630.25	1766.11	1693.51	1477.58	1834.68	1498.28
1632.84	1768.69	1693.65	1477.58	1834.68	1499.57
1635.43	1769.99	1693.65	1478.87	1835.97	1500.87
1635.43	1771.28	1694.94	1478.87	1838.56	1502.16
1636.72	1771.28	1696.24	1481.46	1838.56	1504.75
1636.72	1771.29	1696.24	1484.05	1839.86	1506.04
1638.02	1773.87	1696.24	1486.63	1841.15	1506.04
1639.31	1775.16	1697.53	1486.63	1842.44	1508.63
1639.31	1775.16	1700.12	1487.93	1843.74	1508.63
1641.9	1775.16	1701.27	1489.22	1845.03	1509.92
1641.9	1776.46	1701.41	1489.22	1847.62	1509.92
1641.9	1777.75	1702.71	1490.52	1850.21	1509.92
1643.19	1779.05	1702.71	1491.81	1850.21	1511.22
1643.19	1780.34	1706.59	1493.1	1852.79	1511.22
1645.78	1780.34	1707.88	1495.69	1852.79	1512.51
1645.78	1781.63	1709.18	1495.69	1854.09	1512.51
1647.07	1785.51	1710.47	1496.98	1856.68	1513.81
1647.07	1786.81	1713.06	1498.28	1856.68	1515.1
1649.66	1789.39	1713.06	1499.57	1857.97	1517.69
1650.95	1789.4	1714.35	1499.57	1859.26	1518.98
1650.95	1790.69	1714.35	1499.57	1860.56	1522.86
1653.54	1790.69	1718.23	1499.57	1863.14	1524.16
1653.54	1790.69	1718.23	1500.87	1864.44	1525.45
1653.54	1791.98	1722.12	1500.87	1864.44	1528.04
1656.13	1791.98	1722.12	1504.75	1864.44	1528.04
1657.42	1793.28	1722.12	1506.04	1865.73	1529.33
1658.72	1797.16	1722.12	1506.04	1865.73	1531.92
1660.01	1802.33	1724.7	1506.04	1868.32	1531.92
1660.01	1802.33	1724.7	1507.34	1872.2	1531.92
1661.3	1802.34	1727.29	1511.22	1872.2	1533.21
1662.6	1804.92	1728.58	1511.22	1873.5	1534.51
1665.18	1806.22	1735.05	1512.51	1873.5	1537.09
1666.48	1807.51	1735.05	1512.51	1879.96	1537.09
1666.48	1811.39	1737.64	1513.81	1879.96	1537.09
1667.77	1811.39	1738.93	1513.81	1881.26	1538.39
1667.78	1815.28	1740.23	1513.81	1882.55	1540.98
1670.36	1819.16	1744.11	1515.1	1883.85	1542.27
1672.95	1819.16	1745.4	1515.1	1885.14	1543.56
1674.24	1821.74	1745.4	1515.1	1887.73	1544.86
1674.24	1823.04	1745.4	1515.1	1887.73	1546.15
1676.83	1824.33	1745.4	1516.39	1887.73	1546.15
1676.83	1824.33	1749.29	1517.69	1887.73	1548.74
1676.83	1828.21	1751.87	1517.69	1889.02	1548.74
1676.83	1828.21	1751.87	1517.69	1889.02	1550.03
1676.83	1830.8	1751.87	1517.69	1890.32	1551.33
1678.12	1830.8	1753.17	1520.28	1891.61	1551.33
1679.42	1832.09	1753.17	1521.57	1891.61	1552.62
1680.71	1832.09	1755.76	1521.57	1891.61	1555.21
1680.71	1832.09	1757.05	1521.57	1892.9	1557.8
1682.01	1832.1	1758.34	1522.86	1894.2	1557.8
1682.01	1833.39	1759.64	1524.16	1895.49	1557.8
1682.01	1834.68	1760.93	1525.45	1896.79	1557.8
1683.3	1837.27	1763.52	1528.04	1899.37	1559.09
1684.59	1838.56	1764.81	1529.33	1899.37	1559.09
1684.59	1839.86	1766.11	1529.33	1901.96	1560.38
1685.89	1839.86	1766.11	1530.63	1904.55	1560.38
1688.47	1841.15	1766.11	1531.92	1905.84	1560.38
1691.06	1842.44	1767.4	1531.92	1909.72	1561.68
1692.36	1851.5	1767.4	1533.21	1909.72	1561.68
1693.65	1852.79	1767.4	1534.51	1909.72	1561.68
1694.94	1852.79	1767.4	1534.51	1911.02	1562.97
1696.24	1854.09	1769.99	1535.8	1912.31	1562.97
1696.24	1855.38	1772.58	1535.8	1913.61	1562.97
1700.12	1859.26	1772.58	1537.1	1914.9	1564.27
1701.41	1860.56	1772.58	1538.39	1916.19	1565.56
1701.41	1860.56	1772.58	1539.68	1916.19	1565.56
1702.71	1860.56	1772.58	1542.27	1916.19	1565.56
1704	1861.85	1773.87	1542.27	1917.49	1565.56
1704	1863.14	1773.87	1544.86	1920.07	1566.85
1705.3	1863.15	1773.87	1548.74	1921.37	1568.15
1705.3	1867.03	1775.17	1548.74	1923.96	1572.03
1706.59	1869.61	1776.46	1548.74	1925.25	1572.03
1707.88	1869.61	1777.75	1550.03	1930.42	1572.03
1709.18	1869.61	1779.05	1551.33	1931.72	1573.32
1710.47	1870.91	1779.05	1551.33	1933.01	1573.32
1715.65	1872.2	1780.34	1551.33	1933.01	1573.32
1715.65	1873.5	1781.63	1552.62	1935.6	1573.32
1715.65	1873.5	1781.63	1552.62	1936.89	1574.62
1722.12	1876.08	1784.08	1552.62	1936.89	1574.62
1722.12	1876.09	1784.22	1553.91	1936.89	1575.91
1726	1878.67	1786.66	1555.21	1938.19	1577.2
1729.88	1878.67	1786.81	1555.21	1940.78	1578.5
1729.88	1881.26	1786.81	1557.8	1940.78	1584.97
1729.88	1882.55	1788.1	1557.8	1943.36	1586.26
1731.17	1883.85	1789.39	1561.68	1943.36	1586.26
1738.93	1885.14	1790.69	1566.85	1944.66	1586.26
1742.82	1887.73	1795.87	1568.15	1945.95	1588.85
1744.11	1890.32	1797.01	1568.15	1948.54	1590.14
1744.11	1891.61	1798.45	1568.15	1951.13	1590.14
1746.7	1891.61	1799.6	1569.44	1953.71	1590.14
1751.87	1894.2	1799.75	1569.44	1957.6	1591.44
1751.87	1894.2	1799.75	1572.03	1958.89	1594.02
1753.17	1895.49	1801.04	1572.03	1964.07	1594.02
1754.46	1895.49	1801.04	1572.03	1965.36	1594.02
1755.76	1895.49	1801.04	1572.03	1965.36	1597.9
1757.05	1896.79	1802.33	1572.03	1967.95	1599.2
1758.34	1898.08	1803.63	1573.32	1974.42	1599.2
1760.93	1898.08	1806.21	1574.62	1975.71	1600.49
1763.52	1901.96	1808.8	1574.62	1977	1601.79
1764.81	1901.96	1810.1	1575.91	1977	1603.08
1768.69	1903.25	1811.39	1575.91	1977	1603.08
1769.99	1904.55	1815.28	1575.91	1986.06	1603.08
1772.58	1909.72	1817.86	1578.5	1988.65	1608.26
1775.16	1911.02	1820.45	1579.79	1989.94	1608.26
1776.46	1912.31	1820.45	1579.79	1989.94	1608.26
1776.46	1914.9	1821.74	1582.38	1991.24	1609.55
1777.75	1916.19	1824.33	1582.38	1992.53	1609.55
1780.34	1917.49	1824.33	1582.38	1997.71	1609.55
1782.93	1917.49	1824.33	1583.67	1997.71	1610.84
1785.51	1917.49	1824.33	1584.97	1999	1610.84
1785.51	1922.66	1824.33	1586.26	2000.29	1612.14
1785.51	1923.96	1829.51	1588.85	2001.59	1614.72
1788.1	1930.42	1830.8	1591.44	2001.59	1616.02
1789.4	1933.01	1832.09	1591.44	2004.17	1617.31
1790.69	1934.31	1832.09	1592.73	2004.17	1617.31
1791.98	1934.31	1835.97	1594.02	2009.35	1617.31
1791.98	1936.89	1838.56	1595.32	2010.64	1617.31
1791.98	1938.19	1839.86	1595.32	2010.64	1617.31
1793.28	1939.48	1842.44	1596.61	2011.94	1617.31
1793.28	1942.07	1845.03	1596.61	2013.23	1618.61
1793.28	1942.07	1845.03	1599.2	2014.53	1618.61
1793.28	1943.36	1846.33	1600.49	2014.53	1619.9
1793.28	1943.36	1847.62	1603.08	2014.53	1619.9
1794.57	1944.66	1847.62	1604.38	2015.82	1619.9
1795.87	1944.66	1848.91	1605.67	2015.82	1621.19
1795.87	1944.66	1848.91	1605.67	2019.7	1621.19
1797.16	1945.95	1850.21	1606.96	2019.7	1622.49
1797.16	1947.25	1851.5	1608.26	2019.7	1622.49
1801.04	1948.54	1854.09	1608.26	2020.99	1622.49
1804.92	1949.83	1854.09	1610.84	2023.58	1623.78
1806.21	1951.13	1859.26	1612.14	2026.17	1623.78
1806.21	1955.01	1859.26	1612.14	2026.17	1625.08
1806.22	1955.01	1860.56	1612.14	2026.17	1625.08
1807.51	1956.3	1860.56	1613.43	2027.46	1627.66
1807.51	1958.89	1861.85	1614.73	2028.76	1628.96
1808.8	1961.48	1864.44	1614.73	2028.76	1628.96
1810.1	1962.77	1864.44	1616.02	2031.35	1628.96
1810.1	1964.07	1864.44	1617.31	2032.64	1630.25
1810.1	1964.07	1870.91	1617.31	2032.64	1630.25
1810.1	1964.07	1870.91	1617.31	2036.52	1631.55
1811.39	1967.95	1872.2	1618.61	2036.52	1634.13
1811.39	1967.95	1872.2	1619.9	2037.82	1634.13
1812.68	1967.95	1872.2	1621.19	2037.82	1635.43
1813.98	1969.24	1873.5	1621.19	2039.11	1635.43
1815.27	1969.24	1873.5	1621.19	2040.4	1638.02
1817.86	1971.83	1874.79	1623.78	2040.4	1638.02
1820.45	1974.42	1876.08	1625.08	2041.7	1638.02
1823.04	1977	1876.08	1625.08	2044.28	1639.31
1823.04	1978.3	1876.08	1627.66	2044.28	1639.31
1823.04	1979.59	1876.08	1627.66	2045.58	1639.31
1823.04	1980.88	1879.96	1631.55	2045.58	1639.31
1824.33	1983.47	1881.26	1632.84	2049.46	1641.9
1824.33	1986.06	1881.26	1632.84	2049.46	1643.19
1826.92	1986.06	1882.55	1632.84	2050.75	1643.19
1828.21	1986.06	1886.43	1635.43	2050.75	1643.19
1829.51	1988.65	1886.44	1639.31	2053.34	1643.19
1829.51	1989.94	1887.73	1639.31	2057.22	1644.48
1830.8	1991.24	1889.02	1640.6	2057.22	1644.48
1832.09	1992.53	1890.32	1643.19	2063.69	1645.78
1834.68	1992.53	1890.32	1644.48	2063.69	1649.66
1835.97	1992.53	1890.32	1645.78	2066.28	1650.95
1835.97	1992.53	1891.61	1647.07	2067.57	1654.84
1839.86	1993.82	1894.2	1650.95	2067.57	1654.84
1843.74	1995.12	1894.2	1650.95	2067.57	1656.13
1843.74	1997.7	1896.79	1650.95	2067.57	1656.13
1843.74	1997.71	1896.79	1652.25	2071.45	1660.01
1843.74	2001.59	1899.37	1654.84	2072.75	1661.3
1843.74	2001.59	1900.67	1654.84	2072.75	1663.89
1843.74	2002.88	1900.67	1657.42	2075.34	1663.89
1845.03	2002.88	1904.55	1657.42	2077.92	1663.89
1846.33	2004.17	1904.55	1661.31	2077.92	1665.19
1847.62	2005.47	1907.14	1663.89	2080.51	1666.48
1851.5	2005.47	1907.14	1663.89	2080.51	1667.77
1852.79	2005.47	1908.43	1666.48	2081.81	1667.77
1852.79	2006.76	1914.9	1666.48	2083.1	1667.77
1855.38	2008.06	1914.9	1670.36	2083.1	1667.77
1855.38	2010.64	1916.19	1671.65	2084.39	1669.07
1856.68	2013.23	1917.49	1672.95	2085.69	1670.36
1857.97	2013.23	1917.49	1672.95	2085.69	1671.65
1859.26	2013.23	1918.78	1674.24	2089.57	1672.95
1859.26	2014.53	1920.07	1675.54	2089.57	1675.54
1860.56	2014.53	1925.25	1676.83	2090.86	1676.83
1860.56	2014.53	1926.54	1678.12	2090.86	1678.12
1863.14	2014.53	1930.42	1678.12	2090.86	1678.12
1863.14	2015.82	1931.72	1680.71	2092.16	1685.89
1864.44	2015.82	1931.72	1680.71	2093.45	1687.18
1864.44	2018.41	1931.72	1680.71	2096.04	1687.18
1869.61	2018.41	1931.72	1682.01	2097.33	1687.18
1869.61	2019.7	1933.01	1682.01	2098.63	1689.77
1870.91	2021	1935.6	1684.59	2099.92	1689.77
1872.2	2022.29	1936.89	1684.59	2099.92	1689.77
1872.2	2023.58	1936.89	1685.89	2101.21	1691.06
1873.5	2023.58	1936.89	1687.18	2102.51	1691.06
1876.08	2023.58	1939.48	1688.47	2103.8	1692.36
1876.08	2027.46	1939.49	1688.47	2105.09	1692.36
1876.08	2027.46	1944.66	1688.47	2107.68	1693.65
1878.67	2027.46	1945.95	1694.94	2111.56	1696.24
1878.67	2028.76	1945.95	1694.94	2111.56	1696.24
1879.96	2028.76	1945.95	1694.94	2112.86	1698.83
1881.26	2028.76	1947.24	1694.94	2116.74	1698.83
1885.14	2031.35	1947.24	1696.24	2119.33	1700.12
1886.43	2031.35	1947.25	1697.53	2120.62	1700.12
1891.61	2032.64	1947.25	1697.53	2121.91	1700.12
1891.61	2035.23	1949.83	1698.83	2123.21	1700.12
1891.61	2036.52	1951.13	1700.12	2125.8	1701.41
1894.2	2039.11	1952.42	1701.41	2128.38	1701.41
1895.49	2039.11	1952.42	1702.71	2129.68	1702.71
1895.49	2040.4	1953.72	1702.71	2130.97	1702.71
1895.49	2040.4	1957.6	1705.3	2132.27	1705.3
1896.79	2040.4	1958.89	1705.3	2132.27	1705.3
1896.79	2040.4	1960.18	1705.3	2134.85	1706.59
1898.08	2041.7	1961.48	1706.59	2137.44	1709.18
1898.08	2042.99	1961.48	1707.88	2137.44	1709.18
1899.37	2042.99	1964.07	1709.18	2138.74	1709.18
1899.38	2045.58	1964.07	1710.47	2140.03	1710.47
1900.67	2048.17	1965.36	1710.47	2140.03	1711.76
1900.67	2050.76	1966.65	1714.35	2141.32	1713.06
1903.25	2053.34	1967.95	1714.35	2143.91	1713.06
1903.26	2053.34	1969.24	1715.65	2145.2	1713.06
1904.55	2055.93	1971.83	1715.65	2146.5	1713.06
1907.14	2055.93	1975.71	1715.65	2146.5	1713.06
1907.14	2057.22	1978.3	1718.23	2150.38	1715.65
1908.43	2057.22	1978.3	1719.53	2151.67	1715.65
1913.61	2058.52	1979.59	1720.82	2151.67	1718.23
1916.19	2059.81	1979.59	1724.7	2151.67	1719.53
1916.19	2061.1	1979.59	1724.7	2152.97	1719.53
1917.49	2062.4	1980.88	1726	2152.97	1720.82
1918.78	2064.99	1980.88	1726	2152.97	1722.12
1920.07	2068.87	1982.18	1726	2155.55	1722.12
1920.08	2070.16	1983.47	1728.59	2155.55	1728.58
1920.08	2071.45	1983.47	1728.59	2158.14	1731.17
1923.96	2072.75	1983.48	1729.88	2159.44	1733.76
1925.25	2072.75	1984.77	1731.17	2162.03	1733.76
1925.25	2074.04	1984.77	1733.76	2163.32	1733.76
1930.42	2075.34	1984.77	1736.35	2163.32	1735.05
1930.42	2076.63	1991.24	1737.64	2163.32	1736.35
1931.72	2079.22	1991.24	1738.94	2164.61	1737.64
1934.31	2079.22	1992.53	1738.94	2169.79	1737.64
1935.6	2079.22	1996.41	1740.23	2169.79	1737.64
1936.89	2079.22	1997.7	1742.82	2172.38	1738.93
1936.89	2079.22	1997.7	1742.82	2172.38	1740.23
1939.48	2080.51	1997.7	1742.82	2172.38	1740.23
1943.36	2084.39	1999	1742.82	2173.67	1740.23
1944.66	2084.39	1999	1744.11	2176.26	1741.52
1945.95	2084.39	1999	1744.11	2176.26	1742.82
1948.54	2084.39	2000.29	1744.11	2177.55	1744.11
1949.83	2085.69	2000.29	1746.7	2178.84	1745.4
1949.83	2088.28	2000.29	1746.7	2181.43	1745.4
1952.42	2088.28	2001.59	1746.7	2184.02	1746.7
1952.42	2089.57	2002.88	1747.99	2185.31	1749.29
1955.01	2089.57	2002.88	1750.58	2185.31	1749.29
1956.3	2090.86	2002.88	1750.58	2185.31	1750.58
1957.6	2090.86	2005.47	1751.87	2185.31	1751.87
1960.18	2090.86	2005.47	1753.17	2185.31	1753.17
1962.77	2093.45	2008.06	1754.46	2185.31	1755.76
1964.07	2093.45	2008.06	1755.76	2191.78	1755.76
1966.65	2094.74	2009.35	1758.34	2193.08	1757.05
1967.95	2097.33	2014.53	1758.34	2193.08	1758.34
1967.95	2097.33	2014.53	1758.34	2194.37	1759.64
1969.24	2097.33	2017.11	1762.22	2196.96	1759.64
1969.24	2099.92	2018.41	1762.22	2196.96	1760.93
1969.24	2102.51	2019.7	1763.52	2199.55	1763.52
1971.83	2102.51	2020.99	1764.81	2202.13	1763.52
1973.12	2103.8	2022.29	1766.11	2202.13	1766.11
1974.42	2105.09	2022.29	1767.4	2202.13	1766.11
1974.42	2105.09	2023.58	1767.4	2204.72	1767.4
1975.71	2105.09	2024.88	1767.4	2204.72	1767.4
1975.71	2106.39	2026.17	1771.28	2206.01	1768.69
1977	2106.39	2026.17	1773.87	2207.31	1769.99
1978.3	2107.68	2026.17	1776.46	2208.6	1769.99
1979.6	2107.68	2026.17	1776.46	2208.6	1773.87
1980.88	2108.98	2026.17	1777.75	2208.6	1775.16
1980.89	2108.98	2026.17	1777.75	2213.78	1775.16
1982.18	2112.86	2028.76	1777.75	2216.37	1776.46
1987.35	2112.86	2030.05	1780.34	2216.37	1776.46
1987.36	2115.45	2030.05	1782.93	2220.25	1776.46
1987.36	2116.74	2031.35	1782.93	2222.84	1779.04
1989.94	2116.74	2031.35	1784.22	2222.84	1779.04
1989.94	2116.74	2031.35	1786.81	2225.42	1780.34
1991.24	2116.74	2031.35	1786.81	2225.42	1780.34
1992.53	2118.03	2031.35	1788.1	2226.72	1780.34
1992.53	2120.62	2032.64	1791.98	2226.72	1785.51
1992.53	2121.91	2033.93	1791.98	2228.01	1786.81
1992.53	2121.91	2035.23	1791.98	2229.3	1788.1
1995.12	2121.91	2035.23	1791.98	2231.89	1793.28
1997.71	2123.21	2040.4	1791.98	2231.89	1795.86
1997.71	2124.5	2040.4	1798.45	2231.89	1795.86
2000.29	2125.8	2042.99	1798.45	2233.19	1797.16
2000.3	2125.8	2044.28	1799.75	2233.19	1797.16
2001.59	2125.8	2045.58	1806.22	2234.48	1797.16
2002.88	2128.39	2046.87	1810.1	2234.48	1797.16
2004.17	2128.39	2048.16	1810.1	2234.48	1799.75
2006.76	2128.39	2049.46	1812.68	2235.77	1799.75
2008.06	2130.97	2054.64	1812.68	2237.07	1801.04
2009.35	2130.97	2055.93	1815.27	2237.07	1801.04
2014.53	2132.26	2057.22	1816.57	2239.66	1802.33
2015.82	2132.27	2057.22	1817.86	2242.24	1802.33
2015.82	2134.85	2058.52	1817.86	2242.24	1802.33
2015.82	2137.44	2061.1	1819.15	2243.54	1803.63
2017.11	2137.44	2061.1	1820.45	2243.54	1803.63
2017.11	2141.32	2062.4	1821.74	2244.83	1803.63
2017.12	2141.32	2063.69	1821.74	2247.42	1803.63
2018.41	2142.62	2064.99	1824.33	2248.71	1804.92
2019.7	2143.91	2067.57	1824.33	2251.3	1804.92
2019.7	2143.91	2068.87	1825.62	2252.59	1804.92
2020.99	2145.2	2070.16	1825.62	2252.59	1804.92
2020.99	2146.5	2070.16	1825.62	2253.89	1806.21
2022.29	2149.09	2071.45	1825.62	2253.89	1806.21
2022.29	2151.67	2072.75	1826.92	2255.18	1807.51
2023.58	2152.97	2072.75	1826.92	2255.18	1807.51
2023.58	2152.97	2075.34	1826.92	2256.48	1807.51
2026.17	2155.56	2077.92	1828.21	2257.77	1807.51
2028.76	2156.85	2080.51	1828.21	2257.77	1808.8
2028.76	2158.14	2081.8	1829.51	2260.36	1808.8
2028.76	2159.44	2081.81	1829.51	2260.36	1810.1
2030.05	2160.73	2081.81	1829.51	2261.65	1810.1
2030.05	2164.61	2083.1	1830.8	2262.95	1812.68
2030.05	2164.61	2085.69	1832.09	2264.24	1813.98
2031.35	2164.61	2086.98	1832.09	2264.24	1813.98
2031.35	2165.91	2086.98	1832.09	2265.53	1813.98
2035.23	2167.2	2089.57	1832.09	2265.53	1815.27
2036.52	2169.79	2089.57	1833.39	2265.53	1817.86
2037.82	2171.08	2092.16	1835.97	2266.83	1820.45
2039.11	2171.08	2093.45	1835.97	2266.83	1821.74
2040.4	2176.26	2094.74	1837.27	2266.83	1821.74
2040.4	2176.26	2096.04	1839.86	2268.12	1821.74
2040.4	2177.55	2096.04	1839.86	2268.12	1821.74
2040.41	2180.14	2097.33	1842.44	2268.12	1823.04
2040.41	2181.44	2097.33	1846.33	2268.12	1823.04
2041.7	2184.02	2097.33	1847.62	2268.12	1823.04
2041.7	2184.02	2098.63	1847.62	2269.41	1824.33
2042.99	2185.31	2098.63	1850.21	2269.41	1826.92
2042.99	2185.31	2099.92	1852.79	2270.71	1828.21
2044.28	2185.32	2102.51	1852.79	2272	1828.21
2044.28	2186.61	2103.8	1852.79	2272	1829.51
2044.29	2186.61	2105.1	1852.79	2272	1829.51
2046.87	2187.9	2106.39	1852.79	2273.3	1830.8
2046.87	2187.91	2106.39	1854.09	2274.59	1832.09
2049.46	2189.2	2106.39	1855.38	2275.88	1835.97
2049.46	2189.2	2107.68	1855.38	2275.88	1835.97
2049.46	2191.78	2108.98	1855.38	2275.88	1837.27
2049.46	2191.79	2110.27	1855.38	2277.18	1837.27
2049.46	2193.08	2111.56	1856.68	2277.18	1837.27
2050.76	2194.38	2111.56	1857.97	2278.47	1838.56
2052.05	2198.25	2111.56	1857.97	2278.47	1841.15
2052.05	2198.25	2112.86	1859.26	2279.76	1842.44
2053.34	2200.84	2112.86	1861.85	2279.76	1842.44
2057.22	2203.43	2112.86	1861.85	2281.06	1843.74
2058.52	2203.43	2114.15	1864.44	2282.35	1845.03
2059.81	2206.01	2115.45	1868.32	2283.65	1845.03
2061.1	2207.31	2116.74	1868.32	2286.23	1845.03
2062.4	2207.31	2116.74	1868.32	2287.53	1845.03
2063.69	2208.6	2116.74	1870.91	2288.82	1846.33
2064.99	2208.6	2119.33	1872.2	2288.82	1847.62
2066.28	2208.6	2119.33	1872.2	2290.12	1847.62
2066.28	2208.61	2120.62	1873.5	2290.12	1847.62
2068.87	2209.9	2121.91	1874.79	2292.7	1848.91
2068.87	2209.9	2127.09	1874.79	2292.7	1852.79
2072.75	2213.78	2128.38	1876.08	2294	1852.79
2075.34	2215.07	2128.39	1876.08	2295.29	1855.38
2075.34	2217.66	2129.68	1879.96	2297.88	1856.67
2075.34	2218.95	2129.68	1881.26	2299.17	1856.67
2075.34	2218.95	2133.56	1882.55	2301.76	1857.97
2076.63	2218.95	2137.44	1882.55	2304.35	1857.97
2080.51	2221.54	2137.44	1883.85	2304.35	1857.97
2080.51	2224.13	2138.74	1883.85	2305.64	1859.26
2081.81	2224.13	2138.74	1883.85	2305.64	1859.26
2081.81	2225.42	2140.03	1885.14	2306.94	1860.56
2084.39	2225.42	2140.03	1886.43	2310.82	1861.85
2084.4	2229.3	2141.32	1886.43	2310.82	1861.85
2085.69	2230.6	2141.33	1887.73	2310.82	1863.14
2085.69	2230.6	2142.62	1889.02	2310.82	1863.14
2085.69	2230.6	2142.62	1890.32	2310.82	1863.14
2086.98	2231.89	2142.62	1890.32	2310.82	1863.14
2088.28	2231.89	2143.91	1890.32	2312.11	1863.14
2089.57	2231.9	2143.91	1890.32	2313.41	1864.44
2090.87	2233.19	2143.91	1890.32	2313.41	1864.44
2092.16	2234.48	2145.2	1891.61	2313.41	1865.73
2093.45	2234.48	2145.2	1895.49	2314.7	1865.73
2094.75	2234.48	2145.2	1895.49	2317.29	1867.03
2097.33	2235.77	2145.2	1898.08	2317.29	1872.2
2097.33	2235.77	2146.5	1899.37	2318.58	1872.2
2098.63	2240.95	2146.5	1900.67	2319.87	1872.2
2098.63	2240.95	2149.09	1901.96	2319.87	1872.2
2099.92	2240.95	2152.97	1901.96	2321.17	1873.49
2101.21	2242.24	2154.26	1901.96	2321.17	1874.79
2101.22	2246.12	2154.26	1903.26	2322.46	1876.08
2102.51	2247.42	2154.26	1903.26	2322.46	1877.38
2102.51	2248.71	2155.55	1904.55	2322.46	1878.67
2103.8	2248.71	2156.85	1905.84	2326.34	1879.96
2105.09	2248.71	2158.14	1905.84	2326.34	1879.96
2105.09	2251.3	2158.14	1908.43	2327.64	1879.96
2105.1	2251.3	2159.44	1911.02	2328.93	1879.96
2106.39	2252.59	2159.44	1911.02	2328.93	1879.96
2107.68	2252.59	2162.02	1912.31	2328.93	1881.26
2108.98	2255.18	2163.32	1912.31	2330.22	1883.85
2110.27	2255.18	2163.32	1912.31	2332.81	1886.43
2110.27	2256.47	2163.32	1914.9	2334.11	1886.43
2111.56	2256.48	2164.61	1917.49	2335.4	1887.73
2112.86	2257.77	2164.61	1918.78	2335.4	1887.73
2116.74	2257.77	2164.61	1921.37	2337.99	1889.02
2116.74	2257.77	2167.2	1922.66	2337.99	1890.32
2118.03	2259.06	2167.2	1925.25	2339.28	1892.9
2118.03	2260.36	2169.79	1933.01	2339.28	1892.9
2120.62	2261.65	2171.08	1934.31	2339.28	1894.2
2121.91	2262.95	2171.08	1935.6	2341.87	1896.79
2121.91	2264.24	2172.38	1936.89	2341.87	1898.08
2121.91	2264.24	2176.26	1938.19	2344.46	1898.08
2123.21	2265.53	2177.55	1939.48	2345.75	1900.67
2123.21	2266.83	2178.84	1940.78	2347.05	1900.67
2124.5	2266.83	2178.84	1940.78	2349.63	1904.55
2124.5	2269.41	2178.84	1940.78	2349.63	1908.43
2124.5	2270.71	2178.84	1943.36	2350.93	1908.43
2124.5	2270.71	2181.43	1943.36	2350.93	1908.43
2125.8	2270.71	2181.43	1947.25	2353.51	1908.43
2125.8	2272	2182.73	1948.54	2353.51	1909.72
2127.09	2273.3	2186.61	1951.13	2354.81	1911.02
2127.09	2275.88	2186.61	1951.13	2358.69	1911.02
2128.38	2277.18	2186.61	1953.71	2358.69	1912.31
2129.68	2277.18	2186.61	1955.01	2362.57	1912.31
2129.68	2278.47	2187.9	1958.89	2363.86	1913.61
2129.68	2278.47	2187.9	1967.95	2365.16	1914.9
2132.26	2278.47	2187.9	1967.95	2365.16	1914.9
2132.27	2279.76	2187.9	1969.24	2367.75	1914.9
2132.27	2279.76	2189.2	1970.54	2369.04	1916.19
2133.56	2281.06	2189.2	1973.12	2369.04	1917.49
2133.56	2281.06	2191.78	1973.12	2369.04	1917.49
2133.56	2284.94	2191.79	1975.71	2370.34	1918.78
2137.44	2286.23	2193.08	1979.59	2371.63	1921.37
2138.74	2286.24	2193.08	1979.59	2371.63	1921.37
2140.03	2287.53	2193.08	1980.89	2374.22	1923.96
2142.62	2290.12	2194.37	1983.47	2375.51	1923.96
2143.91	2291.41	2195.66	1984.77	2376.8	1925.25
2146.5	2291.41	2196.96	1984.77	2376.8	1927.84
2146.5	2292.71	2200.84	1988.65	2376.8	1929.13
2146.5	2295.29	2200.84	1988.65	2376.8	1929.13
2147.79	2295.29	2202.13	1989.94	2379.39	1930.42
2149.09	2296.59	2202.14	1991.24	2380.68	1931.72
2149.09	2297.88	2203.43	1992.53	2381.98	1931.72
2150.38	2299.17	2207.31	1995.12	2383.27	1935.6
2150.38	2301.76	2208.6	1995.12	2383.27	1938.19
2150.38	2301.76	2209.9	1996.41	2388.45	1939.48
2155.55	2303.05	2209.9	1996.41	2389.74	1939.48
2155.55	2306.94	2211.19	1996.41	2391.04	1939.48
2159.44	2309.53	2212.49	1997.71	2391.04	1939.48
2163.32	2310.82	2215.07	1997.71	2392.33	1940.78
2164.61	2310.82	2217.66	2000.29	2396.21	1942.07
2164.61	2312.11	2217.66	2001.59	2398.8	1942.07
2164.61	2313.4	2221.54	2002.88	2400.09	1947.24
2164.62	2313.4	2221.54	2005.47	2403.97	1947.24
2165.91	2314.7	2225.42	2005.47	2405.27	1948.54
2167.2	2315.99	2226.72	2008.06	2406.56	1948.54
2167.2	2318.58	2226.72	2008.06	2407.86	1951.13
2168.49	2319.87	2228.01	2009.35	2407.86	1951.13
2171.09	2322.46	2229.3	2009.35	2409.15	1951.13
2173.67	2322.46	2229.3	2010.64	2409.15	1952.42
2176.26	2322.47	2230.6	2014.53	2410.44	1953.71
2180.14	2323.76	2231.9	2017.11	2410.44	1953.71
2182.73	2323.76	2231.9	2018.41	2413.03	1955.01
2184.02	2323.76	2234.48	2018.41	2415.62	1955.01
2184.02	2323.76	2237.07	2019.7	2415.62	1956.3
2184.02	2325.05	2239.66	2020.99	2415.62	1961.48
2185.31	2325.05	2239.66	2020.99	2418.21	1961.48
2185.31	2325.05	2239.66	2022.29	2419.5	1961.48
2186.61	2327.64	2243.54	2023.58	2422.09	1961.48
2186.61	2327.64	2244.83	2024.88	2423.38	1962.77
2187.9	2328.93	2244.84	2026.17	2423.38	1965.36
2187.91	2330.22	2250.01	2026.17	2424.68	1965.36
2189.2	2330.22	2252.6	2032.64	2429.85	1966.65
2189.2	2331.52	2253.89	2033.93	2429.85	1966.65
2198.25	2331.52	2255.18	2035.23	2431.14	1967.95
2199.55	2332.81	2256.48	2036.52	2432.44	1969.24
2199.55	2332.81	2257.77	2037.82	2432.44	1969.24
2202.13	2332.81	2259.06	2037.82	2432.44	1970.53
2202.14	2335.4	2260.36	2039.11	2435.03	1970.53
2204.72	2336.7	2262.95	2040.4	2436.32	1970.53
2207.31	2336.7	2265.53	2041.7	2437.61	1971.83
2208.6	2340.58	2265.53	2045.58	2441.5	1973.12
2209.9	2341.87	2265.53	2045.58	2441.5	1973.12
2211.19	2341.87	2265.54	2050.75	2442.79	1973.12
2211.19	2343.16	2265.54	2054.64	2442.79	1974.42
2211.2	2343.17	2266.83	2055.93	2446.67	1974.42
2212.49	2343.17	2268.12	2057.22	2446.67	1974.42
2213.78	2344.46	2268.12	2057.22	2447.97	1974.42
2213.78	2345.75	2269.41	2059.81	2450.55	1975.71
2215.07	2345.75	2269.41	2059.81	2450.55	1975.71
2215.08	2345.76	2269.41	2064.99	2450.55	1977
2217.66	2345.76	2270.71	2067.57	2451.85	1978.3
2217.66	2347.05	2270.71	2067.57	2451.85	1978.3
2218.95	2347.05	2272	2068.87	2453.14	1978.3
2220.25	2348.34	2274.59	2068.87	2455.73	1978.3
2221.54	2349.63	2275.89	2070.16	2455.73	1982.18
2221.54	2350.93	2277.18	2070.16	2457.02	1982.18
2221.54	2352.22	2281.06	2070.16	2457.02	1986.06
2222.84	2352.22	2282.35	2071.45	2458.32	1986.06
2222.84	2353.51	2282.36	2072.75	2459.61	1987.35
2225.42	2354.81	2283.65	2074.04	2459.61	1987.35
2225.42	2354.81	2284.94	2075.34	2460.9	1988.65
2226.72	2354.81	2286.23	2075.34	2463.49	1988.65
2230.6	2356.1	2286.23	2077.92	2464.79	1989.94
2231.89	2358.69	2286.23	2080.51	2466.08	1991.24
2231.89	2359.98	2287.53	2080.51	2466.08	1992.53
2231.9	2362.57	2287.53	2083.1	2468.67	1993.82
2233.19	2362.57	2288.82	2083.1	2469.96	1995.12
2233.19	2363.86	2290.12	2083.1	2469.96	1996.41
2233.19	2366.45	2290.12	2084.39	2469.96	1996.41
2234.48	2366.45	2291.41	2084.39	2473.84	1999
2240.95	2366.45	2291.41	2085.69	2475.14	1999
2242.24	2367.75	2291.41	2086.98	2475.14	2001.59
2243.54	2367.75	2292.7	2088.28	2475.14	2001.59
2244.83	2369.04	2295.29	2088.28	2476.43	2002.88
2248.72	2371.63	2296.59	2092.16	2476.43	2002.88
2250.01	2371.63	2296.59	2094.74	2476.43	2002.88
2251.3	2374.22	2296.59	2094.74	2476.43	2002.88
2251.3	2374.22	2297.88	2096.04	2479.02	2002.88
2252.59	2375.51	2301.76	2101.21	2479.02	2004.17
2252.59	2376.8	2301.76	2101.21	2479.02	2006.76
2255.18	2376.81	2303.05	2101.21	2480.31	2010.64
2257.77	2378.1	2303.05	2102.51	2480.31	2011.36
2257.77	2378.1	2303.05	2105.09	2481.61	2013.23
2257.77	2379.39	2304.35	2105.09	2482.9	2014.53
2259.06	2383.27	2304.35	2106.39	2482.9	2014.53
2259.06	2383.27	2305.64	2108.98	2484.19	2015.82
2261.65	2384.57	2305.64	2110.27	2485.49	2017.11
2261.65	2384.57	2306.64	2111.57	2489.37	2017.11
2262.95	2384.57	2309.52	2115.45	2489.37	2018.41
2262.95	2384.57	2309.52	2115.45	2490.66	2019.7
2264.24	2387.16	2309.52	2115.45	2490.66	2022.29
2264.24	2387.16	2310.82	2119.33	2490.66	2024.88
2265.53	2387.16	2310.82	2120.62	2490.66	2026.17
2266.83	2387.16	2312.11	2120.62	2491.96	2026.17
2266.83	2389.74	2314.7	2121.91	2491.96	2027.46
2268.12	2391.04	2317.29	2127.09	2493.25	2027.46
2268.12	2391.04	2325.05	2130.97	2493.25	2031.35
2269.41	2392.33	2325.05	2133.56	2497.13	2031.35
2269.41	2392.33	2326.34	2136.15	2499.72	2031.35
2269.41	2393.62	2327.64	2136.15	2501.01	2032.64
2270.71	2393.62	2328.93	2138.74	2502.31	2035.23
2272	2394.92	2328.93	2140.03	2502.31	2035.23
2272	2396.21	2330.22	2140.03	2502.31	2036.52
2274.59	2396.21	2330.22	2141.32	2503.6	2036.52
2275.88	2400.09	2335.4	2142.62	2503.6	2036.52
2277.18	2400.09	2335.4	2142.62	2507.48	2039.11
2278.47	2401.39	2335.41	2142.62	2507.48	2039.11
2278.47	2402.68	2337.99	2143.91	2513.95	2040.4
2281.06	2402.68	2339.28	2145.2	2515.25	2041.7
2283.65	2403.97	2340.58	2145.2	2516.54	2042.99
2284.94	2405.27	2341.87	2146.5	2519.13	2042.99
2287.53	2406.56	2341.87	2147.79	2523.01	2042.99
2287.53	2409.15	2341.87	2147.79	2523.01	2044.28
2288.82	2410.44	2343.16	2150.38	2524.3	2044.28
2292.7	2414.33	2343.17	2151.67	2524.3	2045.58
2292.7	2415.62	2350.93	2151.67	2524.3	2045.58
2294	2418.21	2352.22	2152.97	2528.18	2045.58
2294	2418.21	2353.51	2154.26	2528.18	2046.87
2296.59	2419.5	2354.81	2154.26	2530.77	2048.16
2297.88	2419.5	2354.81	2155.56	2532.07	2048.16
2297.88	2422.09	2354.81	2156.85	2532.07	2048.16
2300.47	2424.68	2356.1	2156.85	2532.07	2049.46
2303.05	2425.97	2357.1	2158.14	2534.65	2050.75
2304.35	2425.97	2359.98	2158.14	2535.95	2050.75
2308.23	2425.97	2361.28	2163.32	2535.95	2053.34
2308.23	2425.97	2362.57	2164.61	2537.24	2054.64
2310.82	2427.26	2362.57	2164.61	2538.53	2054.64
2313.41	2427.26	2368.75	2165.91	2538.53	2057.22
2317.29	2429.85	2369.04	2165.91	2538.53	2059.81
2322.46	2429.85	2369.04	2167.2	2539.83	2059.81
2322.46	2431.14	2371.63	2167.2	2541.12	2062.4
2322.46	2431.15	2372.92	2167.2	2541.12	2063.69
2322.46	2433.73	2374.22	2168.49	2541.12	2063.69
2326.34	2435.03	2375.51	2169.79	2543.71	2063.69
2326.34	2435.03	2379.39	2169.79	2543.71	2066.28
2327.64	2437.61	2381.98	2173.67	2543.71	2066.28
2328.93	2445.38	2383.27	2174.96	2545	2066.28
2330.22	2445.38	2383.27	2176.26	2545	2066.28
2330.22	2447.97	2384.57	2178.84	2551.47	2066.28
2332.81	2449.26	2385.86	2180.14	2552.77	2067.57
2332.81	2449.26	2385.86	2181.43	2552.77	2067.57
2332.81	2450.55	2386.86	2182.73	2554.06	2070.16
2335.4	2451.85	2387.15	2185.31	2555.36	2070.16
2335.4	2454.43	2387.16	2185.31	2555.36	2070.16
2335.4	2455.73	2388.45	2185.31	2556.65	2070.16
2336.7	2455.73	2388.45	2186.61	2557.94	2071.45
2339.28	2455.73	2388.45	2187.9	2557.94	2071.45
2339.28	2462.2	2389.74	2190.49	2560.53	2074.04
2343.16	2462.2	2394.92	2193.08	2564.41	2074.04
2343.16	2463.49	2396.21	2195.66	2565.71	2076.63
2344.46	2463.49	2396.21	2195.66	2565.71	2079.22
2345.75	2464.78	2402.68	2198.25	2567	2081.8
2345.75	2464.79	2403.97	2202.13	2569.59	2081.8
2345.75	2464.79	2405.27	2202.13	2572.18	2083.1
2347.05	2464.79	2405.27	2203.43	2576.06	2085.69
2347.05	2464.79	2406.56	2204.72	2576.06	2086.98
2348.34	2468.67	2409.15	2206.02	2576.06	2088.28
2348.34	2471.25	2409.15	2208.6	2577.35	2090.86
2348.34	2471.25	2409.15	2209.9	2577.35	2090.86
2349.63	2472.55	2409.15	2211.19	2578.64	2092.16
2350.93	2472.55	2410.44	2211.19	2579.94	2092.16
2353.51	2472.55	2410.44	2215.07	2581.23	2092.16
2353.51	2473.84	2411.74	2216.37	2581.23	2092.16
2354.81	2477.72	2414.32	2220.25	2582.53	2092.16
2354.81	2477.72	2414.32	2222.84	2585.11	2096.04
2356.1	2480.31	2416.91	2224.13	2588.99	2097.33
2356.11	2480.31	2418.21	2224.13	2588.99	2098.62
2357.4	2480.31	2418.21	2225.42	2591.58	2099.92
2357.4	2481.61	2419.5	2225.42	2592.88	2099.92
2359.98	2481.61	2420.79	2225.42	2594.17	2102.51
2359.99	2482.9	2420.79	2225.42	2596.76	2103.8
2359.99	2484.19	2422.09	2225.42	2596.76	2105.09
2362.57	2484.19	2423.38	2226.72	2596.76	2105.09
2362.57	2485.49	2424.68	2226.72	2598.05	2105.09
2362.57	2486.78	2424.68	2229.3	2599.35	2106.39
2363.86	2488.07	2425.97	2229.3	2599.35	2106.39
2365.16	2489.37	2433.73	2231.89	2599.35	2107.68
2365.16	2490.66	2433.73	2233.19	2600.64	2107.68
2366.45	2490.66	2436.32	2235.77	2600.64	2108.98
2366.45	2491.96	2438.91	2235.77	2601.93	2111.56
2367.75	2495.84	2440.2	2235.77	2601.93	2114.15
2369.04	2497.13	2445.38	2237.07	2605.82	2114.15
2369.04	2498.43	2447.97	2239.66	2607.11	2115.45
2370.34	2498.43	2450.56	2239.66	2609.7	2116.74
2370.34	2498.43	2454.43	2242.24	2610.99	2118.03
2371.63	2501.02	2455.73	2242.24	2612.28	2118.03
2372.92	2503.6	2455.73	2243.54	2612.28	2119.33
2372.93	2503.6	2457.02	2244.83	2613.58	2121.91
2375.51	2503.6	2458.32	2246.12	2617.46	2121.91
2375.51	2504.89	2459.61	2247.42	2617.46	2121.91
2375.51	2507.48	2460.9	2247.42	2617.46	2123.21
2376.8	2508.78	2460.9	2248.71	2618.75	2123.21
2376.8	2511.36	2460.9	2248.71	2621.34	2124.5
2378.1	2512.66	2462.2	2251.3	2621.34	2124.5
2380.68	2515.24	2463.49	2253.89	2623.93	2127.09
2380.68	2515.25	2463.49	2256.48	2623.93	2127.09
2381.98	2515.25	2468.67	2259.06	2623.93	2128.38
2383.27	2516.54	2469.96	2259.06	2623.93	2128.38
2383.27	2517.83	2471.26	2259.06	2625.22	2128.38
2385.86	2517.83	2472.55	2259.06	2626.52	2129.68
2387.15	2517.83	2472.55	2261.65	2626.52	2129.68
2387.15	2517.83	2475.14	2261.65	2629.11	2130.97
2387.16	2519.13	2477.72	2262.95	2629.11	2132.27
2387.16	2519.13	2479.02	2262.95	2631.69	2133.56
2388.45	2519.13	2481.61	2262.95	2631.69	2133.56
2388.45	2520.42	2482.9	2266.83	2631.69	2136.15
2388.45	2521.72	2484.19	2268.12	2631.69	2138.74
2388.45	2524.3	2490.66	2269.41	2632.99	2138.74
2391.04	2524.3	2490.66	2269.41	2634.28	2140.03
2392.33	2525.6	2491.96	2272	2635.57	2140.03
2392.33	2526.89	2491.96	2275.88	2635.57	2141.32
2392.33	2526.89	2491.96	2277.18	2636.87	2141.32
2393.62	2529.48	2493.25	2278.47	2638.16	2142.62
2393.63	2529.48	2493.25	2279.76	2638.16	2142.62
2394.92	2530.77	2494.54	2281.06	2639.45	2143.91
2394.92	2530.77	2494.54	2281.06	2639.45	2143.91
2394.92	2532.07	2494.54	2281.06	2640.75	2143.91
2394.92	2533.36	2494.54	2284.94	2643.34	2145.2
2394.92	2535.95	2494.54	2286.23	2643.34	2146.5
2396.21	2535.95	2497.13	2286.23	2645.93	2146.5
2398.8	2537.24	2497.13	2287.53	2645.93	2151.67
2398.8	2537.24	2501.01	2287.53	2647.22	2151.67
2400.09	2538.53	2502.31	2288.82	2647.22	2151.67
2401.39	2538.53	2502.31	2290.12	2648.51	2152.97
2403.97	2539.83	2503.6	2291.41	2649.81	2152.97
2405.27	2541.12	2504.9	2291.41	2653.69	2155.55
2405.27	2543.71	2506.19	2291.41	2657.57	2158.14
2406.56	2545	2510.07	2295.29	2657.57	2158.14
2411.74	2548.89	2510.07	2295.29	2658.86	2159.44
2411.74	2550.18	2511.07	2296.59	2660.16	2160.73
2413.03	2551.47	2511.36	2299.17	2660.16	2162.02
2413.03	2554.06	2511.36	2300.47	2667.92	2162.02
2414.33	2554.06	2511.37	2301.76	2667.92	2162.02
2416.91	2554.06	2513.95	2301.76	2667.92	2163.32
2418.21	2555.36	2517.83	2304.35	2667.92	2164.61
2418.21	2556.65	2517.83	2304.35	2670.51	2164.61
2420.79	2557.94	2521.72	2308.23	2671.8	2165.91
2423.38	2559.24	2521.72	2310.82	2673.1	2165.91
2424.68	2559.24	2524.31	2312.11	2674.39	2165.91
2424.68	2559.24	2526.89	2312.11	2674.39	2168.49
2425.97	2561.82	2529.48	2312.11	2678.27	2172.38
2425.97	2561.82	2529.48	2315.99	2679.57	2172.38
2428.56	2563.12	2529.48	2315.99	2679.57	2172.38
2429.85	2564.41	2530.77	2319.88	2680.86	2174.96
2431.14	2565.7	2530.77	2321.17	2680.86	2174.96
2436.32	2567	2530.77	2323.76	2682.15	2176.26
2436.32	2568.29	2532.07	2323.76	2682.15	2178.84
2436.32	2568.29	2532.07	2323.76	2683.45	2180.14
2437.61	2570.88	2533.36	2325.05	2683.45	2181.43
2437.61	2570.88	2533.36	2325.05	2683.45	2181.43
2437.62	2572.18	2533.36	2328.93	2684.74	2182.73
2445.38	2572.18	2535.95	2328.93	2686.03	2184.02
2446.67	2574.76	2535.95	2331.52	2687.33	2184.02
2447.97	2574.76	2538.53	2332.81	2688.62	2185.31
2450.55	2574.76	2539.83	2334.11	2688.62	2185.31
2458.32	2576.06	2542.42	2334.11	2688.62	2186.61
2459.61	2577.35	2542.42	2334.11	2691.21	2186.61
2463.5	2578.64	2543.71	2335.4	2691.21	2186.61
2464.79	2578.64	2545	2336.7	2692.5	2186.61
2466.08	2578.64	2546.3	2340.58	2693.8	2186.61
2467.37	2578.64	2547.59	2344.46	2695.09	2189.2
2472.55	2579.94	2548.89	2344.46	2695.09	2189.2
2473.84	2581.23	2548.89	2347.05	2695.09	2190.49
2473.85	2582.53	2548.89	2349.63	2695.09	2196.96
2475.14	2583.82	2550.18	2349.63	2696.39	2198.25
2475.14	2585.11	2550.18	2349.63	2696.39	2198.25
2476.43	2586.41	2551.47	2352.22	2697.68	2199.55
2477.72	2588.99	2554.06	2352.22	2701.56	2199.55
2482.9	2591.58	2554.06	2353.51	2701.56	2200.84
2482.9	2591.58	2555.36	2356.1	2702.85	2200.84
2484.19	2592.88	2556.65	2357.4	2702.85	2202.13
2484.19	2592.88	2559.24	2357.4	2702.85	2202.13
2485.49	2595.46	2564.42	2357.4	2706.74	2202.13
2485.49	2598.05	2565.71	2358.69	2709.32	2203.43
2486.78	2601.93	2567	2359.98	2710.62	2203.43
2486.78	2603.23	2567	2361.28	2714.5	2204.72
2486.78	2604.52	2569.59	2361.28	2715.79	2204.72
2486.78	2605.82	2569.59	2362.57	2715.79	2204.72
2490.66	2612.28	2569.59	2363.87	2718.38	2206.01
2490.66	2612.28	2569.59	2365.16	2719.67	2206.01
2491.96	2613.58	2570.59	2365.16	2720.97	2206.01
2491.96	2614.87	2573.47	2365.16	2720.97	2207.31
2493.25	2614.87	2574.76	2366.45	2720.97	2207.31
2494.54	2616.16	2576.06	2366.45	2723.56	2207.31
2495.84	2617.46	2577.35	2369.04	2723.56	2208.6
2497.14	2620.05	2577.35	2369.04	2724.85	2208.6
2498.43	2620.05	2578.64	2370.34	2726.14	2208.6
2499.72	2620.05	2579.94	2371.63	2726.14	2208.6
2499.72	2621.34	2581.23	2374.22	2726.14	2208.6
2501.01	2621.34	2583.82	2374.22	2728.73	2209.9
2502.31	2621.35	2583.82	2375.51	2728.73	2209.9
2506.19	2622.64	2585.11	2378.1	2730.03	2211.19
2507.48	2627.81	2585.11	2383.27	2731.32	2211.19
2508.78	2631.69	2585.11	2384.57	2731.32	2211.19
2510.07	2631.69	2586.41	2384.57	2731.32	2212.48
2510.07	2632.99	2587.7	2385.86	2733.91	2212.48
2511.36	2636.87	2587.7	2385.86	2735.2	2213.78
2511.36	2636.87	2587.7	2388.45	2736.49	2213.78
2513.95	2638.16	2590.29	2389.74	2736.49	2216.37
2513.95	2638.16	2590.29	2392.33	2737.79	2216.37
2513.95	2639.46	2591.58	2394.92	2737.79	2218.95
2515.24	2640.75	2594.17	2394.92	2737.79	2218.95
2515.25	2640.75	2598.05	2396.21	2737.79	2218.95
2515.25	2640.75	2598.05	2396.21	2740.38	2218.95
2516.54	2642.04	2600.64	2397.51	2746.84	2220.25
2517.83	2642.04	2604.52	2397.51	2746.84	2222.84
2517.83	2645.93	2605.82	2397.51	2748.14	2225.42
2519.13	2645.93	2607.11	2398.8	2748.14	2226.72
2520.42	2647.22	2607.11	2400.09	2748.14	2226.72
2520.42	2649.81	2608.4	2406.56	2749.43	2226.72
2523.01	2651.1	2608.4	2406.56	2750.73	2231.89
2524.3	2656.28	2610.99	2407.86	2752.02	2233.19
2524.3	2661.45	2610.99	2409.15	2758.49	2233.19
2525.6	2661.45	2610.99	2409.15	2758.49	2233.19
2525.6	2664.04	2612.28	2411.74	2758.49	2233.19
2526.89	2666.63	2612.28	2413.03	2759.78	2234.48
2526.89	2667.92	2613.58	2414.33	2761.08	2235.77
2528.18	2669.21	2614.87	2414.33	2761.08	2235.77
2528.18	2671.8	2618.76	2416.91	2764.96	2237.07
2530.77	2673.09	2623.93	2416.91	2764.96	2239.66
2533.36	2673.09	2623.93	2416.91	2764.96	2239.66
2534.65	2673.1	2623.93	2418.21	2764.96	2239.66
2537.24	2674.39	2625.22	2419.5	2766.25	2239.66
2542.42	2674.39	2625.22	2419.5	2766.25	2240.95
2545	2675.68	2625.22	2419.5	2767.55	2242.24
2547.59	2676.98	2626.52	2420.8	2767.55	2242.24
2550.18	2676.98	2627.81	2423.38	2768.84	2243.54
2550.18	2678.27	2630.4	2423.38	2770.13	2244.83
2552.77	2678.27	2631.69	2424.68	2771.43	2244.83
2552.77	2679.57	2631.69	2427.26	2771.43	2244.83
2554.06	2682.15	2635.57	2429.85	2775.31	2246.12
2556.65	2682.16	2635.58	2433.73	2775.31	2246.12
2557.94	2683.45	2636.87	2438.91	2776.6	2247.42
2559.24	2683.45	2639.45	2438.91	2779.19	2248.71
2559.24	2684.74	2639.45	2445.38	2781.78	2248.71
2559.24	2687.33	2640.75	2447.97	2781.78	2250.01
2560.53	2687.33	2640.75	2447.97	2786.95	2251.3
2561.82	2687.33	2642.04	2450.55	2786.95	2252.59
2561.82	2687.33	2642.04	2453.14	2788.25	2252.59
2563.12	2687.33	2642.05	2453.14	2788.25	2252.59
2563.12	2687.33	2642.05	2453.14	2789.54	2252.59
2565.7	2687.33	2644.63	2458.32	2789.54	2253.89
2567	2688.62	2644.63	2460.9	2790.84	2255.18
2567	2689.91	2647.22	2460.9	2792.13	2255.18
2568.29	2689.92	2647.22	2462.2	2792.13	2255.18
2568.29	2689.92	2647.22	2462.2	2792.13	2256.47
2568.29	2689.92	2649.81	2463.49	2794.72	2259.06
2569.59	2693.8	2649.81	2463.49	2796.01	2260.36
2572.18	2695.09	2649.81	2466.08	2796.01	2262.94
2576.06	2695.09	2651.1	2466.08	2796.01	2264.24
2576.06	2695.09	2654.98	2467.37	2797.3	2265.53
2576.06	2696.39	2654.98	2468.67	2798.6	2265.53
2577.35	2697.68	2656.28	2468.67	2799.89	2266.83
2578.64	2698.97	2656.28	2469.96	2799.89	2266.83
2579.94	2698.98	2658.86	2471.26	2799.89	2268.12
2581.23	2700.27	2664.04	2472.55	2802.48	2268.12
2581.23	2700.27	2664.04	2472.55	2805.07	2268.12
2582.53	2701.56	2664.04	2473.84	2806.36	2269.41
2582.53	2702.85	2664.04	2473.84	2807.66	2270.71
2583.82	2704.15	2665.33	2473.84	2808.95	2272
2586.41	2704.15	2665.33	2475.14	2808.95	2273.3
2586.41	2705.44	2667.92	2475.14	2808.95	2274.59
2587.7	2705.44	2669.21	2476.43	2810.24	2275.88
2587.7	2705.44	2671.8	2479.02	2810.24	2275.88
2587.7	2706.74	2671.8	2479.02	2811.54	2275.88
2588.99	2708.03	2673.09	2480.31	2811.54	2277.18
2590.29	2711.91	2674.39	2484.19	2816.71	2278.47
2592.88	2714.5	2675.68	2485.49	2816.71	2281.06
2592.88	2715.79	2675.69	2485.49	2818.01	2284.94
2594.17	2717.09	2679.57	2486.78	2820.59	2284.94
2595.47	2717.09	2680.86	2486.78	2821.89	2286.23
2596.76	2717.09	2682.15	2486.78	2823.18	2286.23
2598.05	2719.67	2683.45	2488.07	2823.18	2291.41
2601.93	2722.27	2684.74	2490.66	2824.48	2291.41
2603.23	2723.56	2684.74	2491.96	2824.48	2291.41
2609.7	2727.44	2684.74	2493.25	2828.36	2292.7
2610.99	2728.73	2688.62	2493.25	2828.36	2292.7
2612.28	2728.73	2688.62	2494.54	2829.65	2294
2616.17	2728.73	2689.91	2494.54	2829.65	2294
2617.46	2730.03	2689.92	2494.54	2829.65	2295.29
2620.05	2731.32	2691.21	2495.84	2829.65	2295.29
2620.05	2735.2	2692.5	2497.13	2830.95	2296.59
2622.64	2737.79	2692.51	2497.13	2832.24	2296.59
2623.93	2740.38	2695.09	2497.13	2833.53	2297.88
2625.22	2742.96	2696.39	2501.01	2834.83	2299.17
2626.52	2748.14	2696.39	2501.01	2837.41	2301.76
2626.52	2749.43	2697.68	2502.31	2837.41	2301.76
2627.81	2750.73	2698.97	2504.89	2838.71	2303.05
2627.81	2752.02	2700.27	2504.89	2838.71	2305.64
2629.11	2752.02	2701.56	2504.89	2842.59	2305.64
2630.4	2752.02	2701.56	2506.19	2843.88	2308.23
2634.28	2752.02	2701.56	2506.19	2843.88	2310.82
2635.57	2753.31	2701.56	2506.19	2843.88	2312.11
2636.87	2753.31	2702.86	2507.48	2846.47	2312.11
2639.45	2754.61	2706.74	2507.48	2846.47	2313.41
2639.46	2754.61	2708.03	2511.36	2847.76	2313.41
2640.75	2757.2	2713.2	2511.36	2849.06	2315.99
2640.75	2758.49	2713.2	2513.95	2849.06	2317.29
2643.34	2758.49	2717.09	2513.95	2851.65	2317.29
2643.34	2761.08	2717.09	2516.54	2852.94	2319.87
2647.22	2761.08	2718.38	2516.54	2854.24	2319.87
2652.39	2761.08	2719.67	2520.42	2854.24	2321.17
2652.39	2761.08	2720.97	2521.72	2854.24	2321.17
2653.69	2762.37	2720.97	2523.01	2855.53	2321.17
2653.69	2763.66	2723.55	2526.89	2855.53	2322.46
2654.98	2766.25	2723.55	2528.18	2855.53	2322.46
2662.74	2767.55	2726.14	2530.77	2856.82	2323.76
2664.04	2768.84	2728.73	2530.77	2858.12	2325.05
2670.51	2770.13	2728.73	2534.65	2859.41	2326.34
2670.51	2771.43	2731.32	2535.95	2860.7	2326.34
2673.1	2777.9	2731.32	2538.53	2862	2328.93
2674.39	2781.78	2732.61	2538.53	2862	2331.52
2675.68	2781.78	2735.2	2541.12	2864.59	2331.52
2676.98	2786.95	2735.2	2543.71	2868.47	2332.81
2676.98	2786.95	2739.08	2543.71	2869.76	2334.11
2679.57	2788.25	2741.67	2545.01	2871.05	2336.69
2680.86	2789.54	2742.96	2547.59	2871.05	2337.99
2680.86	2790.84	2744.26	2552.77	2871.05	2339.28
2682.15	2794.72	2745.55	2555.36	2871.05	2339.28
2683.45	2796.01	2746.55	2556.65	2872.35	2341.87
2683.45	2796.01	2753.31	2556.65	2872.35	2341.87
2683.45	2797.3	2758.49	2559.24	2873.64	2341.87
2684.74	2799.89	2761.08	2561.82	2874.94	2343.16
2684.74	2802.48	2762.37	2563.12	2874.94	2345.75
2686.03	2802.48	2767.55	2564.41	2876.23	2348.34
2686.03	2803.77	2767.55	2565.71	2880.11	2348.34
2687.33	2803.77	2771.43	2567	2880.11	2348.34
2688.62	2805.07	2772.72	2567	2880.11	2348.34
2691.21	2806.36	2774.02	2567	2881.41	2349.63
2691.21	2806.36	2775.31	2568.29	2881.41	2350.93
2691.21	2806.36	2776.6	2568.29	2886.58	2350.93
2692.5	2807.66	2779.19	2569.59	2889.17	2352.22
2692.5	2810.24	2784.37	2573.47	2891.76	2353.51
2692.5	2810.24	2788.25	2576.06	2894.34	2354.81
2695.09	2814.12	2789.54	2576.06	2894.34	2354.81
2696.39	2814.12	2790.84	2578.64	2894.34	2357.4
2696.39	2814.12	2794.72	2579.94	2895.64	2357.4
2697.68	2818.01	2796.01	2581.23	2898.23	2357.4
2697.68	2818.01	2797.3	2581.23	2898.23	2357.4
2698.97	2818.01	2797.3	2583.82	2900.81	2358.69
2700.27	2818.01	2798.6	2585.11	2902.11	2358.69
2701.56	2819.3	2799.89	2586.41	2902.11	2361.28
2701.56	2823.18	2802.48	2586.41	2903.4	2361.28
2702.85	2823.18	2803.77	2586.41	2905.99	2361.28
2705.44	2823.18	2806.36	2586.41	2907.28	2361.28
2705.44	2825.77	2806.36	2586.41	2909.87	2361.28
2706.74	2828.36	2808.95	2591.58	2909.87	2361.28
2706.74	2829.65	2810.24	2591.58	2911.16	2362.57
2706.74	2832.24	2811.54	2596.76	2911.16	2363.86
2706.74	2833.53	2812.83	2596.76	2913.75	2366.45
2706.74	2833.53	2814.12	2604.52	2913.75	2369.04
2708.03	2833.53	2815.42	2604.52	2915.05	2369.04
2715.79	2837.41	2815.42	2604.52	2915.05	2370.33
2717.09	2838.71	2816.71	2605.82	2915.05	2370.33
2717.09	2840	2816.71	2605.82	2915.05	2371.63
2718.38	2841.3	2818.01	2607.11	2916.34	2371.63
2719.67	2842.59	2820.59	2607.11	2917.63	2372.92
2720.97	2842.59	2821.89	2608.4	2920.22	2389.74
2722.26	2845.18	2825.77	2609.7	2922.81	2389.74
2723.55	2849.06	2828.36	2610.99	2924.1	2392.33
2723.56	2851.65	2828.36	2613.58	2927.98	2394.92
2724.85	2855.53	2830.95	2614.87	2927.98	2396.21
2726.14	2858.11	2834.83	2621.34	2929.28	2397.51
2728.73	2858.11	2837.41	2623.93	2930.57	2398.8
2728.73	2859.41	2838.71	2626.52	2933.16	2398.8
2730.02	2860.7	2838.71	2627.81	2935.75	2400.09
2730.03	2862	2840	2630.4	2935.75	2403.97
2730.03	2862	2840	2631.69	2937.04	2403.97
2731.32	2864.59	2840	2634.28	2939.63	2403.97
2733.91	2865.88	2842.59	2635.57	2943.51	2406.56
2735.2	2865.88	2845.18	2636.87	2947.39	2406.56
2735.2	2869.76	2847.76	2638.16	2949.98	2407.86
2736.49	2872.35	2847.76	2640.75	2951.27	2409.15
2736.49	2873.64	2851.65	2642.04	2952.57	2409.15
2737.79	2874.93	2852.94	2642.04	2952.57	2410.44
2739.08	2880.11	2852.94	2644.63	2957.74	2411.74
2741.67	2880.11	2852.94	2644.63	2959.04	2413.03
2741.67	2882.7	2854.23	2647.22	2961.62	2413.03
2749.44	2885.29	2855.53	2647.22	2962.92	2414.32
2750.73	2886.58	2859.41	2648.51	2965.51	2414.32
2750.73	2887.88	2860.7	2649.81	2965.51	2414.32
2752.02	2891.76	2860.71	2649.81	2965.51	2416.91
2752.02	2893.05	2864.59	2656.28	2968.09	2416.91
2752.02	2893.05	2864.59	2657.57	2969.39	2416.91
2753.31	2893.05	2865.88	2657.57	2970.68	2418.21
2753.31	2896.93	2865.88	2658.86	2970.68	2418.21
2754.61	2896.94	2874.94	2658.86	2971.97	2419.5
2757.2	2898.23	2874.94	2661.45	2971.97	2419.5
2759.78	2898.23	2874.94	2661.45	2973.27	2419.5
2759.78	2899.52	2880.11	2664.04	2973.27	2420.79
2762.37	2900.81	2883.99	2666.63	2975.86	2420.79
2763.66	2900.81	2884.99	2667.92	2975.86	2420.79
2764.96	2900.81	2885.29	2667.92	2975.86	2420.79
2764.96	2902.11	2889.17	2671.8	2975.86	2422.09
2766.25	2902.11	2889.17	2671.8	2977.15	2422.09
2766.25	2904.69	2890.46	2675.68	2978.44	2423.38
2766.25	2905.99	2891.76	2682.15	2979.74	2424.68
2766.25	2907.28	2891.76	2683.45	2981.03	2424.68
2767.55	2907.29	2893.05	2686.03	2982.33	2424.68
2767.55	2908.58	2894.34	2686.03	2982.33	2427.26
2772.72	2912.46	2895.64	2687.33	2983.62	2429.85
2772.72	2912.46	2899.52	2689.92	2984.91	2431.14
2777.9	2913.75	2902.11	2689.92	2986.21	2431.14
2784.37	2913.75	2903.4	2691.21	2986.21	2433.73
2786.95	2913.75	2903.4	2691.21	2987.5	2435.03
2788.25	2920.22	2904.7	2693.8	2987.5	2435.03
2789.54	2921.51	2907.28	2695.09	2988.8	2435.03
2789.54	2924.1	2907.29	2695.09	2988.8	2436.32
2790.84	2925.4	2908.58	2695.09	2990.09	2436.32
2798.6	2925.4	2909.87	2700.27	2990.09	2437.61
2801.19	2925.4	2915.05	2700.27	2991.38	2437.61
2801.19	2926.69	2915.05	2705.44	2992.68	2441.5
2801.19	2927.98	2921.51	2708.03	2992.68	2441.5
2802.48	2934.45	2924.1	2708.03	2993.97	2444.08
2805.07	2935.75	2925.4	2709.32	2993.97	2445.38
2805.07	2935.75	2926.69	2709.32	2997.85	2446.67
2806.36	2935.75	2929.28	2709.32	2997.85	2446.67
2807.66	2937.04	2930.57	2710.62	2999.15	2447.97
2807.66	2938.34	2930.57	2710.62	2999.15	2447.97
2810.24	2939.63	2930.57	2710.62	3000.44	2449.26
2811.54	2942.22	2934.45	2710.62	3000.44	2450.55
2814.12	2943.51	2934.45	2711.91	3000.44	2450.55
2814.12	2946.1	2934.45	2713.2	3000.44	2450.55
2814.12	2947.39	2937.04	2719.68	3001.73	2451.85
2816.71	2947.39	2939.63	2720.97	3001.73	2458.32
2816.71	2947.39	2940.92	2720.97	3001.73	2459.61
2818.01	2947.39	2942.22	2727.44	3003.03	2459.61
2818.01	2948.69	2943.51	2727.44	3003.03	2462.2
2818.01	2949.98	2944.8	2728.73	3004.32	2462.2
2820.59	2949.98	2946.1	2730.03	3004.32	2462.2
2821.89	2951.28	2951.27	2730.03	3004.32	2464.78
2824.48	2953.86	2955.16	2731.32	3005.61	2466.08
2827.06	2956.45	2956.45	2731.32	3005.61	2466.08
2828.36	2960.34	2957.74	2733.91	3005.61	2467.37
2828.36	2964.21	2959.04	2733.91	3006.91	2467.37
2832.24	2965.51	2960.33	2735.2	3006.91	2468.67
[truncated: 262 more rows]

## Sheet: Fig. S1C
WT 1	WT 2	WT 3	CA 1	CA 2	CA 3
212.192	229.012	260.064	159.144	253.595	201.841
212.192	232.893	265.239	160.437	254.889	210.898
222.542	240.656	284.647	165.613	258.77	235.481
223.836	243.244	291.116	174.67	269.121	244.538
235.481	244.538	301.467	179.845	270.415	245.832
236.775	245.832	302.761	182.433	271.709	261.358
243.244	249.713	306.643	182.433	274.296	289.823
244.538	253.595	313.112	183.727	304.055	311.818
244.538	265.239	314.406	185.021	309.23	315.7
244.538	274.296	316.993	186.314	316.993	317.14
247.126	274.296	319.581	192.784	318.287	324.903
248.419	275.59	322.169	203.135	318.287	337.695
248.419	282.059	326.05	204.428	337.695	355.809
251.007	289.823	336.401	208.31	337.695	366.16
253.595	289.823	336.401	229.012	337.695	392.183
258.77	307.936	342.87	258.77	360.984	442.497
263.946	311.818	344.164	266.533	362.278	445.085
274.296	311.818	350.634	274.296	363.572	450.553
275.59	320.875	351.927	276.884	372.629	460.957
278.178	320.875	359.69	278.178	373.923	477.431
279.472	331.226	359.69	291.116	381.686	489.076
282.059	341.577	366.16	291.116	392.037	491.663
293.704	342.87	368.747	293.704	393.331	533.066
301.467	344.164	376.511	298.879	403.681	538.242
310.524	345.458	381.686	301.467	406.269	540.256
324.757	346.752	384.274	304.055	408.857	544.711
327.344	348.046	386.861	316.993	408.857	544.711
327.344	355.809	388.155	323.463	412.738	547.299
332.52	362.278	388.155	326.05	416.62	547.299
333.814	376.511	392.037	332.52	433.44	552.474
340.283	380.392	414.032	354.515	434.734	564.119
341.577	381.686	416.62	355.809	437.322	584.82
342.87	382.98	421.795	367.454	439.909	589.996
342.87	385.568	426.971	375.217	446.379	589.996
351.927	393.331	430.852	376.511	447.672	607.163
357.103	399.8	432.146	377.804	455.436	608.11
368.747	401.094	454.142	395.918	456.729	610.697
372.629	401.094	458.023	399.8	461.905	661.158
376.511	403.681	468.374	406.269	463.199	670.215
380.392	407.563	473.549	408.857	472.256	670.215
382.98	430.852	474.843	434.734	477.431	671.508
390.743	434.734	483.9	438.615	478.725	684.447
416.62	437.322	483.9	470.962	478.725	686.461
421.795	447.672	489.076	483.9	480.019	689.622
421.795	451.554	490.369	489.076	487.782	692.01
425.677	455.435	491.663	494.251	491.663	699.4
429.558	458.023	511.071	499.426	491.663	705.149
433.44	460.611	534.36	509.777	494.251	712.912
433.44	468.374	544.711	524.009	495.545	718.087
437.322	473.549	555.062	524.009	496.839	728.438
439.909	476.137	562.825	524.009	499.426	732.319
447.672	492.957	564.119	539.536	502.014	736.201
447.672	501.841	564.119	539.536	504.602	742.67
455.435	502.014	565.413	542.123	504.602	743.964
459.317	507.19	568	543.417	507.19	753.021
460.611	507.19	574.47	553.768	512.365	769.841
463.199	518.834	589.996	555.062	518.834	775.017
467.08	534.36	592.584	555.062	520.128	775.017
468.374	540.83	592.584	558.943	522.716	776.31
473.549	543.417	593.877	561.531	524.01	782.78
486.488	543.417	595.545	564.119	525.303	785.367
487.782	546.005	597.759	578.351	529.185	786.661
491.663	551.18	600.347	580.939	530.479	787.955
495.545	553.768	603.681	582.233	531.773	789.249
505.896	556.356	608.11	583.527	555.062	791.837
512.365	558.944	610.698	584.82	557.65	794.424
513.659	558.944	610.698	586.114	560.237	797.012
516.246	561.531	611.991	587.408	566.707	800.894
518.834	561.531	613.285	588.702	568.001	802.187
520.128	565.413	614.579	595.171	569.294	804.775
522.716	566.707	614.579	601.641	571.882	806.069
524.01	570.588	614.579	601.641	575.764	808.657
525.303	571.882	621.048	605.522	586.114	809.95
531.773	575.764	636.575	609.404	587.408	811.244
535.654	579.645	641.75	611.991	588.702	811.244
536.948	586.114	643.044	614.579	589.996	817.714
542.123	587.408	646.925	627.518	595.171	819.007
543.417	593.878	650.807	628.811	597.759	820.301
544.711	593.878	663.572	631.399	600.347	826.771
552.474	604.228	666.333	640.456	600.347	828.064
557.65	606.816	670.215	640.456	601.641	829.358
558.944	609.404	671.508	643.044	602.935	831.946
560.237	610.698	675.39	646.925	605.522	833.24
570.588	610.698	684.447	650.807	608.11	833.24
570.588	611.991	685.741	659.864	608.11	835.827
582.233	614.579	694.798	659.864	609.404	835.827
584.821	615.873	701.267	661.158	613.285	837.121
586.114	618.461	710.324	666.333	613.285	837.121
587.408	622.342	711.618	672.802	613.285	841.003
587.408	630.105	723.263	681.859	613.285	846.178
589.996	630.305	723.263	683.153	615.873	846.178
589.996	632.693	731.026	683.153	618.461	846.178
592.584	636.575	733.906	684.447	618.461	847.472
592.584	639.162	737.495	687.035	619.755	852.648
593.878	640.456	742.67	692.21	628.812	857.823
602.934	648.219	750.433	699.973	628.812	859.117
604.228	649.513	751.727	701.267	633.987	861.704
604.228	650.807	754.315	702.561	635.281	862.998
606.816	653.395	754.315	703.855	635.281	865.586
606.816	661.158	755.609	707.736	637.869	866.88
608.11	662.452	756.903	718.087	637.869	868.174
613.285	663.745	758.196	718.087	639.162	868.174
613.285	665.039	769.841	719.381	639.162	874.643
617.167	672.802	771.135	720.675	649.513	877.231
619.755	672.802	775.017	724.556	653.395	878.525
623.636	675.39	777.804	725.85	654.689	878.525
635.281	676.684	778.898	729.732	658.57	881.112
635.281	677.978	780.192	729.732	659.864	882.406
639.162	684.447	780.192	732.319	661.158	883.7
640.456	684.447	789.249	734.907	663.746	883.7
641.75	685.741	794.717	738.789	671.509	883.7
641.75	687.035	803.481	740.083	671.509	886.288
641.75	689.622	807.363	740.083	674.096	888.875
645.632	696.092	811.244	742.67	674.096	891.463
645.632	698.679	812.538	743.964	674.096	894.051
648.219	699.973	817.714	745.258	674.096	896.638
653.395	702.561	819.007	745.258	675.39	896.638
654.689	705.149	821.595	749.139	677.978	896.638
654.689	706.443	821.595	755.609	680.566	897.932
654.689	706.443	825.477	755.609	681.859	900.52
654.689	710.324	830.652	758.196	684.447	903.108
657.276	711.618	833.24	760.784	690.916	905.695
658.57	716.793	835.828	763.372	690.916	905.695
663.745	719.381	837.121	765.96	693.504	906.989
663.745	719.381	838.415	767.253	693.504	908.283
666.333	723.263	838.415	767.253	697.386	908.283
667.627	733.613	841.003	767.253	701.267	908.283
672.802	737.495	850.06	767.253	707.736	912.165
674.096	738.789	851.927	769.841	710.324	914.752
675.39	740.083	852.648	772.429	711.618	916.046
676.684	740.083	856.529	775.017	712.912	917.34
676.684	741.377	856.529	776.31	714.206	918.634
676.684	743.964	861.705	778.898	714.206	922.515
677.978	745.258	869.468	780.192	716.793	923.809
679.272	753.021	877.231	782.78	720.675	923.809
688.329	756.903	877.231	784.073	720.675	925.103
688.329	763.372	878.525	785.367	725.85	927.691
689.622	763.372	879.818	786.661	727.144	928.985
690.916	765.96	883.7	787.955	731.026	928.985
690.916	771.135	888.875	789.249	732.32	930.279
692.21	772.429	891.756	790.543	737.495	930.279
692.21	772.429	892.757	791.837	737.495	930.279
694.798	775.017	897.932	791.837	738.789	931.572
697.386	776.31	897.932	798.306	741.377	932.866
699.973	777.604	899.226	799.6	741.377	934.16
699.973	777.604	906.989	802.187	743.964	936.748
701.267	778.898	909.577	803.481	747.846	938.042
701.267	778.898	910.871	804.775	753.021	939.336
703.855	778.898	914.752	804.775	755.609	939.336
703.855	780.192	918.407	807.363	755.609	940.629
705.149	781.486	918.634	809.95	758.197	941.923
706.443	785.367	921.222	809.95	759.49	941.923
706.443	786.661	922.516	809.95	760.784	943.217
706.443	789.249	923.809	813.832	764.666	943.217
707.736	789.249	928.985	819.007	767.254	944.511
707.736	789.249	930.279	819.007	767.254	945.805
709.03	790.543	931.572	819.007	768.547	945.805
711.618	791.837	931.572	819.007	769.841	945.805
712.912	793.131	944.511	820.301	771.135	948.392
716.793	795.718	945.805	820.301	771.135	949.686
716.793	799.6	948.393	822.889	772.429	952.274
716.793	804.775	950.98	822.889	775.017	952.274
719.381	804.775	953.568	822.889	777.604	956.156
719.381	809.951	954.688	824.183	780.192	956.156
720.675	811.244	957.449	824.183	782.78	957.449
721.969	815.126	961.331	825.477	782.78	958.743
721.969	816.42	963.919	828.064	784.074	960.037
721.969	817.714	963.919	828.064	784.074	962.625
723.263	817.714	969.094	828.064	784.074	963.919
723.263	819.008	970.388	830.652	787.955	965.213
724.556	819.008	972.976	830.652	787.955	965.213
725.85	820.301	975.563	830.652	789.249	965.213
728.438	822.889	975.563	831.946	789.249	965.213
733.613	822.889	976.857	834.534	789.249	969.094
734.907	822.889	979.445	835.827	790.543	970.388
736.201	826.771	985.914	841.003	790.543	971.682
737.495	828.065	989.796	842.297	791.837	974.269
747.846	829.358	996.265	842.297	794.424	974.269
747.846	829.358	997.559	843.591	794.424	975.563
753.021	830.652	1002.73	844.884	795.718	975.563
755.609	833.24	1010.5	844.884	798.306	975.563
755.609	833.24	1010.5	847.472	800.894	978.151
758.197	835.828	1011.79	847.472	800.894	979.445
758.197	839.709	1015.67	847.472	803.481	983.326
759.49	842.297	1016.97	848.766	804.775	984.62
759.49	842.297	1022.14	848.766	807.363	985.914
760.784	843.591	1022.14	848.766	811.245	987.208
762.078	843.591	1024.73	848.766	813.832	987.208
762.078	844.885	1024.73	850.06	815.126	988.502
763.372	853.942	1027.32	851.354	815.126	989.796
764.666	855.235	1027.32	852.648	816.42	989.796
764.666	856.529	1029.9	852.648	817.714	992.383
764.666	860.411	1029.9	852.648	821.595	993.677
765.96	862.998	1029.9	853.941	822.889	994.971
765.96	868.174	1029.9	855.235	824.183	994.971
768.547	868.174	1031.2	855.235	825.477	996.265
769.841	870.762	1036.37	856.529	825.477	996.265
772.429	870.762	1037.67	857.823	825.477	996.265
772.429	872.055	1037.67	860.411	826.771	997.559
773.723	873.349	1045.43	860.411	828.065	997.559
773.723	878.525	1048.02	861.704	829.358	997.559
777.604	882.406	1049.31	861.704	830.652	1001.44
777.604	883.7	1050.75	865.586	834.534	1001.44
778.898	884.994	1058.37	865.586	837.122	1001.44
778.898	886.288	1060.96	866.88	837.122	1004.03
782.78	894.051	1062.25	866.88	837.122	1005.32
782.78	900.52	1063.55	868.174	838.415	1005.32
785.367	903.108	1066.13	869.468	838.415	1007.91
785.367	905.696	1072.6	870.761	841.003	1009.2
786.661	908.283	1072.6	872.055	842.297	1010.5
787.955	910.871	1072.6	872.055	842.297	1013.09
791.837	913.459	1073.9	873.349	842.297	1014.38
793.131	914.753	1075.19	873.349	843.591	1015.67
794.424	916.046	1084.25	873.349	843.591	1015.67
794.424	916.046	1089.42	873.349	846.179	1015.67
798.306	917.34	1090.72	879.818	846.179	1015.67
798.306	923.809	1092.01	881.112	847.472	1018.26
799.6	926.397	1092.01	882.406	850.06	1019.55
800.894	931.573	1094.6	882.406	853.942	1020.85
803.481	932.866	1097.18	883.7	855.235	1022.14
806.069	934.16	1098.48	883.7	857.823	1022.14
809.951	934.16	1103.65	883.7	860.411	1028.61
812.538	936.748	1103.65	884.994	861.705	1029.9
812.538	940.63	1103.65	887.582	861.705	1031.2
815.126	943.217	1108.83	887.582	862.999	1031.2
816.42	945.805	1108.83	888.875	864.292	1032.49
816.42	947.099	1108.83	888.875	865.586	1036.37
816.42	950.98	1108.83	888.875	866.88	1036.37
820.301	950.98	1110.12	890.169	868.174	1037.67
821.595	953.568	1111.42	894.051	870.762	1037.67
821.595	954.862	1111.42	894.051	873.349	1040.26
824.183	957.45	1111.42	894.051	874.643	1040.26
826.771	957.45	1117.89	895.345	877.231	1041.55
829.358	957.45	1117.89	896.638	879.819	1046.72
831.946	958.743	1123.06	897.932	882.406	1048.02
831.946	961.331	1125.65	899.226	884.994	1049.31
833.24	961.331	1130.83	899.226	886.288	1055.78
835.828	962.625	1130.83	900.52	886.288	1055.78
837.121	967.8	1130.83	901.814	886.288	1057.08
839.709	969.094	1132.12	903.108	887.582	1057.08
841.003	970.388	1138.59	903.108	888.876	1057.08
842.297	974.27	1145.06	903.108	890.169	1059.66
844.885	979.445	1148.94	904.402	890.169	1059.66
846.178	982.033	1150.23	904.402	891.463	1062.25
848.766	988.502	1155.41	906.989	894.051	1062.25
850.06	989.796	1155.41	908.283	895.345	1063.55
850.06	989.796	1160.58	909.577	896.639	1064.84
850.06	992.384	1160.58	912.165	896.639	1066.13
855.235	993.677	1163.17	913.459	896.639	1068.72
856.529	996.265	1164.47	914.752	897.933	1070.01
856.529	997.559	1170.93	914.752	899.226	1071.31
856.529	1002.73	1172.23	914.752	899.226	1071.31
860.411	1009.2	1172.23	916.046	900.52	1073.9
862.998	1011.79	1174.82	916.046	900.52	1073.9
864.292	1011.79	1178.7	917.34	900.52	1073.9
866.88	1013.09	1178.7	921.222	901.814	1075.19
866.88	1014.38	1179.99	922.515	903.108	1075.19
866.88	1022.14	1181.29	923.809	909.577	1075.19
866.88	1023.44	1185.17	923.809	912.165	1076.48
868.174	1023.44	1186.46	925.103	913.459	1077.78
869.468	1024.73	1186.46	927.691	913.459	1079.07
869.468	1027.32	1187.76	927.691	921.222	1079.07
869.468	1027.32	1189.05	930.279	921.222	1080.37
870.762	1027.32	1190.34	931.572	921.222	1081.66
872.055	1032.49	1194.22	931.572	921.222	1082.95
872.055	1032.49	1195.52	932.866	923.81	1082.95
872.055	1033.79	1199.4	938.042	925.103	1085.54
874.643	1035.08	1201.99	941.923	927.691	1089.42
875.937	1038.96	1203.28	941.923	928.985	1089.42
877.231	1042.84	1204.58	941.923	928.985	1089.42
878.525	1045.43	1205.87	941.923	930.279	1092.01
879.819	1046.72	1207.16	945.805	930.279	1092.01
881.112	1046.72	1208.46	947.099	934.16	1092.01
882.406	1048.02	1209.75	947.099	934.16	1093.3
882.406	1049.31	1216.22	948.392	936.748	1093.3
882.406	1049.31	1217.51	948.392	941.923	1093.3
884.994	1051.9	1217.51	949.686	943.217	1095.89
884.994	1053.19	1217.51	949.686	944.511	1095.89
887.582	1054.49	1218.81	950.98	944.511	1095.89
887.582	1054.49	1223.98	950.98	945.805	1095.89
888.876	1055.78	1226.57	952.274	945.805	1097.18
888.876	1057.08	1229.16	952.274	947.099	1097.18
891.463	1058.37	1233.04	954.862	947.099	1097.18
891.463	1058.37	1234.33	956.156	947.099	1097.18
891.463	1059.66	1234.33	956.156	948.393	1098.48
892.757	1070.02	1235.63	958.743	952.274	1098.48
892.757	1073.9	1235.63	958.743	952.274	1098.48
894.051	1075.19	1238.21	960.037	953.568	1098.48
897.932	1076.48	1239.51	962.625	953.568	1098.48
899.226	1077.78	1242.1	962.625	957.45	1098.48
899.226	1077.78	1243.39	962.625	958.744	1098.48
899.226	1079.07	1247.27	962.625	961.331	1099.77
899.226	1079.07	1252.45	963.919	961.331	1099.77
899.226	1080.37	1255.04	965.213	963.919	1099.77
901.814	1080.37	1257.62	966.506	965.213	1102.36
903.108	1082.95	1257.62	966.506	971.682	1102.36
904.402	1085.54	1258.92	967.8	972.976	1102.36
904.402	1085.54	1260.21	967.8	982.033	1102.36
904.402	1085.54	1264.09	967.8	982.033	1103.65
905.696	1090.72	1265.39	970.388	982.033	1103.65
906.989	1092.01	1266.68	970.388	983.327	1104.95
906.989	1101.07	1267.97	970.388	984.621	1104.95
908.283	1106.24	1270.56	971.682	984.621	1107.54
908.283	1110.12	1271.86	972.976	989.796	1107.54
912.165	1114.01	1273.15	974.269	991.09	1107.54
916.046	1114.01	1275.74	976.857	997.559	1108.83
916.046	1116.59	1278.32	976.857	997.559	1110.12
916.046	1116.59	1282.21	978.151	1000.15	1110.12
918.634	1117.89	1288.67	978.151	1001.44	1111.42
922.516	1120.47	1289.97	978.151	1004.03	1111.42
923.809	1120.47	1292.56	979.445	1004.03	1111.42
926.397	1121.77	1292.56	979.445	1005.32	1114.01
928.985	1124.36	1297.73	979.445	1007.91	1114.01
930.279	1126.94	1299.03	979.445	1013.09	1114.01
930.279	1129.53	1300.32	983.326	1014.38	1114.01
930.279	1129.53	1304.2	984.62	1015.67	1114.01
930.279	1130.83	1305.49	984.62	1016.97	1115.3
932.866	1130.83	1308.08	985.914	1016.97	1116.59
932.866	1133.41	1309.38	987.208	1016.97	1117.89
934.16	1138.59	1311.96	988.502	1018.26	1120.47
935.454	1142.47	1311.96	988.502	1018.26	1121.77
935.454	1143.76	1311.96	988.502	1018.26	1123.06
936.748	1147.65	1311.96	989.796	1019.55	1124.36
936.748	1148.94	1315.85	991.09	1019.55	1124.36
938.042	1150.23	1317.14	991.09	1020.85	1124.36
938.042	1151.53	1317.14	993.677	1022.14	1126.94
940.63	1152.82	1318.43	993.677	1023.44	1128.24
940.63	1152.82	1321.02	994.971	1032.49	1129.53
940.63	1152.82	1321.02	994.971	1036.38	1129.53
940.63	1152.82	1324.9	998.853	1037.67	1129.53
940.63	1158	1324.9	1000.15	1037.67	1130.83
941.923	1163.17	1324.9	1000.15	1038.96	1132.12
947.099	1169.64	1324.9	1000.15	1040.26	1133.41
947.099	1173.52	1326.2	1001.44	1040.26	1136
949.686	1181.29	1328.79	1001.44	1042.84	1137.3
950.98	1185.17	1330.08	1001.44	1044.14	1138.59
953.568	1191.64	1330.08	1001.44	1045.43	1143.76
954.862	1195.52	1333.96	1001.44	1045.43	1146.35
954.862	1198.11	1339.13	1001.44	1045.43	1146.35
954.862	1203.28	1341.72	1001.44	1053.19	1146.35
956.156	1204.58	1343.02	1004.03	1057.08	1146.35
958.743	1205.87	1343.02	1005.32	1058.37	1146.35
960.037	1207.16	1345.61	1006.62	1062.25	1150.23
961.331	1207.16	1348.19	1007.91	1062.25	1150.23
961.331	1208.46	1348.19	1009.2	1063.55	1154.12
962.625	1214.93	1349.49	1009.2	1064.84	1154.12
962.625	1216.22	1353.37	1009.2	1064.84	1155.41
965.213	1217.51	1355.95	1009.2	1067.43	1156.7
965.213	1218.81	1357.25	1009.2	1067.43	1158
966.507	1220.1	1358.54	1010.5	1068.72	1158
967.8	1225.28	1359.84	1010.5	1070.02	1158
972.976	1238.21	1362.42	1011.79	1073.9	1159.29
974.27	1242.1	1366.31	1013.09	1073.9	1160.58
975.564	1243.39	1366.31	1014.38	1073.9	1160.58
978.151	1244.68	1366.31	1014.38	1075.59	1160.58
978.151	1248.57	1367.6	1015.67	1077.78	1161.88
978.151	1253.74	1367.6	1015.67	1077.78	1164.47
979.445	1256.33	1367.6	1015.67	1079.07	1164.47
980.739	1260.21	1368.89	1015.67	1079.07	1165.76
982.033	1260.21	1368.89	1016.97	1082.95	1165.76
982.033	1261.51	1370.19	1018.26	1082.95	1167.05
982.033	1261.51	1371.48	1018.26	1085.54	1168.35
983.327	1264.09	1371.48	1018.26	1088.13	1168.35
984.62	1282.21	1372.78	1018.26	1090.72	1169.64
984.62	1283.5	1375.36	1020.85	1094.6	1169.64
985.914	1283.5	1376.66	1020.85	1097.19	1170.93
985.914	1286.09	1377.95	1020.85	1097.19	1170.93
989.796	1287.38	1381.83	1020.85	1099.77	1170.93
989.796	1291.26	1383.13	1022.14	1101.07	1170.93
989.796	1292.56	1383.13	1023.44	1101.07	1177.4
992.384	1293.85	1384.42	1023.44	1106.24	1178.7
992.384	1301.61	1384.42	1024.73	1107.54	1179.99
993.677	1304.2	1385.71	1024.73	1107.54	1182.58
994.971	1308.08	1387.01	1024.73	1111.42	1183.87
994.971	1311.96	1390.89	1026.02	1111.42	1183.87
996.265	1311.96	1392.18	1027.32	1112.71	1185.17
997.559	1315.85	1394.77	1027.32	1115.3	1186.46
998.853	1318.43	1396.07	1027.32	1117.89	1186.46
998.853	1330.08	1397.36	1027.32	1117.89	1187.76
998.853	1332.67	1399.95	1028.61	1121.77	1192.93
1000.15	1333.96	1402.53	1028.61	1121.77	1194.22
1000.15	1333.96	1403.83	1028.61	1121.77	1195.52
1001.44	1335.25	1405.12	1028.61	1123.06	1195.52
1001.44	1335.25	1406.42	1031.2	1132.12	1195.52
1002.73	1336.55	1406.42	1033.79	1132.12	1195.52
1005.32	1337.84	1407.71	1035.08	1133.41	1196.81
1005.32	1339.14	1409	1035.08	1134.71	1199.4
1009.2	1339.14	1411.59	1036.37	1134.71	1200.69
1009.2	1339.14	1412.88	1036.37	1138.59	1203.28
1009.2	1340.43	1414.18	1036.37	1138.59	1207.16
1010.5	1343.02	1414.18	1037.67	1141.18	1209.75
1010.5	1344.31	1415.47	1038.96	1143.04	1209.75
1011.79	1349.49	1416.91	1038.96	1143.76	1209.75
1011.79	1353.37	1418.06	1038.96	1145.06	1209.75
1011.79	1357.25	1420.65	1040.26	1145.06	1211.04
1013.09	1358.54	1420.65	1040.26	1146.35	1211.04
1013.09	1359.84	1423.24	1041.55	1146.35	1211.04
1016.97	1359.84	1423.24	1041.55	1147.65	1211.04
1019.55	1359.84	1425.82	1042.84	1148.94	1211.04
1022.14	1365.01	1425.82	1042.84	1152.82	1212.34
1022.14	1367.6	1431	1042.84	1154.12	1213.63
1026.02	1370.19	1433.59	1042.84	1154.12	1213.63
1029.9	1372.78	1434.88	1044.14	1155.41	1214.93
1032.49	1375.36	1436.17	1044.14	1156.7	1217.51
1033.79	1376.66	1440.06	1044.14	1159.29	1217.51
1033.79	1377.95	1440.06	1045.43	1159.29	1218.81
1033.79	1385.71	1441.35	1045.43	1159.29	1218.81
1035.08	1385.71	1442.64	1045.43	1160.58	1220.1
1035.08	1388.3	1443.94	1045.43	1160.58	1221.39
1035.08	1392.18	1447.82	1046.72	1161.88	1221.39
1036.37	1394.77	1450.41	1048.02	1161.88	1222.69
1036.37	1398.65	1450.41	1048.02	1163.17	1223.98
1036.37	1399.95	1451.7	1048.02	1164.47	1226.57
1037.67	1399.95	1452.99	1049.31	1164.47	1227.86
1038.96	1401.24	1454.29	1051.9	1167.05	1227.86
1038.96	1406.42	1459.46	1053.19	1167.05	1231.75
1038.96	1410.3	1460.76	1054.49	1167.05	1234.33
1038.96	1411.59	1460.76	1054.49	1169.64	1235.63
1040.26	1412.88	1460.76	1054.49	1169.64	1235.63
1040.26	1415.47	1460.76	1057.08	1170.04	1235.63
1041.55	1416.77	1463.35	1058.37	1170.93	1238.21
1044.14	1416.77	1464.64	1058.37	1172.23	1238.21
1044.14	1420.65	1467.23	1060.96	1174.82	1242.1
1045.43	1421.94	1468.52	1060.96	1177.4	1242.1
1046.72	1424.53	1468.52	1062.25	1177.4	1244.68
1046.72	1428.41	1468.52	1062.25	1177.4	1245.98
1046.72	1431	1473.7	1063.55	1178.7	1248.57
1046.72	1431	1474.99	1063.55	1178.7	1248.57
1048.02	1434.88	1474.99	1068.72	1181.29	1249.86
1050.61	1437.47	1476.28	1068.72	1181.29	1252.45
1053.19	1437.47	1477.58	1068.72	1183.87	1258.92
1054.49	1441.35	1480.16	1068.72	1185.17	1262.8
1054.49	1450.41	1481.46	1070.01	1187.76	1264.09
1054.49	1474.99	1482.75	1070.01	1189.05	1265.39
1055.78	1474.99	1482.75	1071.31	1190.34	1266.68
1058.37	1476.28	1486.63	1072.6	1192.41	1267.97
1058.37	1478.87	1487.93	1073.9	1195.52	1267.97
1058.37	1478.87	1489.22	1073.9	1200.69	1271.86
1059.66	1481.46	1490.52	1073.9	1200.69	1273.15
1059.66	1489.22	1494.4	1075.19	1200.69	1274.44
1060.96	1489.22	1494.4	1075.19	1203.28	1275.74
1060.96	1491.81	1496.98	1075.19	1204.58	1275.74
1062.25	1493.1	1498.28	1076.48	1205.87	1277.03
1063.55	1509.92	1499.57	1076.48	1211.04	1278.32
1063.55	1517.69	1499.57	1076.48	1212.34	1278.32
1066.13	1522.86	1502.16	1076.48	1213.63	1278.32
1066.13	1531.92	1507.34	1080.37	1213.63	1278.32
1067.43	1538.39	1509.92	1081.66	1216.22	1283.5
1071.31	1551.33	1515.1	1081.66	1222.69	1283.5
1072.6	1566.85	1516.39	1082.95	1222.69	1284.79
1072.6	1568.15	1520.28	1084.25	1222.69	1284.79
1073.9	1575.91	1522.86	1084.25	1225.28	1284.79
1073.9	1591.44	1525.45	1085.54	1226.57	1286.09
1073.9	1591.44	1526.74	1086.84	1227.87	1286.09
1076.48	1596.61	1526.74	1088.13	1238.21	1287.38
1080.37	1601.79	1530.62	1089.42	1238.21	1287.38
1080.37	1603.08	1530.62	1089.42	1242.1	1288.67
1081.66	1603.08	1531.92	1089.42	1242.1	1289.97
1081.66	1621.19	1531.92	1089.42	1242.1	1289.97
1082.95	1621.19	1531.92	1090.72	1243.39	1295.14
1082.95	1623.78	1534.51	1092.01	1245.98	1295.14
1084.25	1627.66	1534.51	1092.01	1248.57	1296.44
1084.25	1628.96	1534.51	1092.01	1249.86	1300.32
1088.13	1638.02	1537.1	1092.01	1251.15	1300.32
1090.72	1648.37	1539.68	1093.3	1253.74	1302.91
1092.01	1657.42	1540.98	1094.6	1256.33	1304.2
1092.01	1662.6	1542.27	1094.6	1256.33	1305.49
1094.6	1666.48	1547.44	1099.77	1258.92	1308.08
1095.89	1666.48	1547.44	1099.77	1264.09	1308.08
1095.89	1669.07	1553.91	1101.07	1264.09	1310.67
1097.18	1680.71	1553.91	1102.36	1267.97	1310.67
1097.18	1684.59	1557.8	1103.65	1271.86	1311.96
1098.48	1697.53	1559.09	1106.24	1273.15	1314.55
1098.48	1698.83	1564.27	1107.54	1275.74	1315.85
1098.48	1704	1568.15	1107.54	1280.91	1315.85
1099.77	1710.47	1572.03	1107.54	1283.5	1315.85
1101.07	1710.47	1573.32	1108.83	1286.09	1321.02
1104.95	1718.23	1575.91	1108.83	1287.38	1321.02
1107.54	1719.53	1578.5	1110.12	1293.85	1321.02
1108.83	1723.41	1579.79	1110.12	1295.14	1321.02
1108.83	1723.41	1581.09	1110.12	1296.44	1322.32
1108.83	1726	1581.09	1111.42	1297.73	1328.79
1110.12	1731.17	1582.38	1112.71	1299.03	1328.79
1110.12	1735.05	1583.67	1112.71	1306.79	1331.37
1111.42	1741.52	1586.26	1112.71	1317.14	1332.67
1112.71	1747.99	1587.56	1114.01	1317.14	1335.25
1117.89	1759.64	1587.56	1114.01	1326.2	1337.84
1121.77	1762.22	1590.14	1115.3	1335.25	1337.84
1123.06	1775.16	1592.73	1115.3	1336.55	1337.84
1123.06	1780.34	1597.91	1115.3	1337.84	1339.13
1123.06	1795.87	1599.2	1116.59	1344.31	1339.13
1125.65	1795.87	1600.49	1119.18	1345.61	1341.72
1125.65	1801.04	1601.79	1120.47	1349.49	1343.02
1125.65	1804.92	1606.96	1120.47	1367.6	1343.02
1128.24	1806.22	1606.96	1120.47	1368.89	1344.31
1132.12	1813.98	1606.96	1124.36	1370.19	1345.61
1133.41	1821.74	1606.96	1124.36	1372.78	1348.19
1133.41	1821.74	1608.26	1124.36	1374.07	1349.49
1134.71	1834.68	1608.26	1124.36	1375.36	1349.49
1134.71	1838.56	1608.26	1124.36	1375.36	1349.49
1134.71	1868.32	1608.26	1125.65	1377.95	1352.07
1134.71	1868.32	1612.14	1132.12	1379.24	1354.66
1134.71	1889.02	1613.43	1133.41	1381.83	1355.95
1136	1892.9	1614.73	1134.71	1384.42	1361.13
1136	1917.49	1617.31	1136	1387.01	1361.13
1138.59	1929.13	1618.61	1137.3	1390.89	1361.13
1138.59	1967.95	1623.78	1138.59	1393.48	1363.72
1138.59	1973.12	1626.37	1139.88	1397.36	1365.01
1141.18	1980.89	1627.66	1141.18	1399.95	1366.31
1141.18	2005.47	1628.96	1141.18	1410.3	1367.6
1142.47	2011.94	1628.96	1142.47	1415.47	1368.89
1142.47	2031.35	1630.25	1142.47	1416.77	1371.48
1142.47	2032.64	1631.55	1142.47	1420.65	1374.07
1143.76	2041.7	1638.02	1142.47	1425.82	1374.07
1143.76	2042.99	1640.6	1143.76	1427.12	1375.36
1145.06	2059.81	1643.19	1145.06	1428.41	1375.36
1146.35	2066.28	1647.07	1145.06	1441.35	1376.66
1147.65	2076.63	1656.13	1146.35	1445.23	1379.24
1148.94	2085.69	1656.13	1146.35	1447.82	1380.54
1151.53	2106.39	1657.42	1151.53	1450.41	1383.13
1151.53	2132.27	1661.3	1154.12	1452.99	1387.01
1154.12	2140.03	1661.3	1155.41	1452.99	1389.6
1154.12	2147.79	1666.48	1155.41	1458.17	1389.6
1154.12	2174.96	1670.36	1155.41	1459.46	1392.18
1155.41	2187.9	1671.65	1158	1462.05	1392.18
1156.7	2203.43	1675.54	1158	1468.52	1392.18
1156.7	2207.31	1678.12	1159.29	1472.4	1393.48
1158	2207.31	1682.01	1160.58	1474.99	1394.77
1158	2224.13	1682.01	1163.17	1477.58	1394.77
1159.29	2226.72	1683.3	1164.47	1478.87	1396.07
1160.58	2237.07	1689.77	1165.76	1481.46	1396.07
1160.58	2275.88	1693.65	1165.76	1482.75	1398.65
1164.47	2277.18	1693.65	1165.76	1489.22	1399.95
1164.47	2372.92	1696.24	1165.76	1494.4	1401.24
1167.05	2385.86	1700.12	1165.76	1495.69	1403.83
1168.35	2393.62	1701.41	1167.05	1495.69	1409
1168.35	2431.15	1701.41	1168.35	1500.87	1410.3
1169.64	2433.73	1704	1168.35	1502.16	1424.53
1169.64	2497.13	1705.3	1169.64	1506.04	1425.82
1169.64	2533.36	1707.88	1169.64	1508.63	1425.82
1170.93	2534.65	1711.76	1170.93	1511.22	1427.12
1172.23	2610.99	1716.94	1170.93	1511.22	1432.29
1172.23	2727.44	1718.23	1170.93	1511.22	1432.29
1172.23	2731.32	1719.53	1172.23	1516.39	1433.59
1173.52	2781.78	1719.53	1172.23	1517.69	1434.88
1173.52	2805.07	1724.7	1173.52	1518.98	1434.88
1173.52	2872.35	1724.7	1173.52	1518.98	1436.17
1174.82	2891.76	1727.29	1174.82	1524.16	1437.47
1176.11	2903.4	1729.88	1176.11	1525.45	1438.76
1177.4	2911.16	1736.35	1177.4	1534.51	1442.64
1178.7	2953.86	1737.64	1177.4	1538.39	1443.94
1179.99	3027.61	1738.93	1177.4	1542.27	1445.23
1181.29	3035.37	1740.23	1177.4	1543.56	1445.23
1182.58	3054.78	1741.52	1179.99	1546.15	1446.53
1186.46	3102.65	1745.4	1179.99	1551.33	1447.82
1187.76	3138.88	1746.7	1181.29	1556.5	1447.82
1187.76	3171.23	1746.7	1182.58	1560.38	1450.41
1187.76	3197.11	1750.58	1186.46	1561.68	1454.29
1187.76	3272.15	1750.58	1187.76	1562.97	1455.58
1189.05	3388.59	1754.46	1187.76	1568.15	1459.46
1190.34	3441.64	1755.76	1190.34	1577.2	1460.76
1190.34	3451.99	1758.34	1190.34	1578.5	1463.35
1191.64	3462.34	1760.93	1190.34	1583.67	1463.35
1192.93	3541.27	1766.11	1191.64	1594.02	1464.64
1194.22		1766.11	1191.64	1595.32	1465.93
1194.22		1766.11	1192.93	1600.49	1465.93
1196.81		1768.69	1194.22	1600.49	1468.52
1196.81		1768.69	1196.81	1603.08	1468.52
1198.11		1773.87	1196.81	1606.96	1469.81
1198.11		1776.46	1196.81	1628.96	1469.81
1200.69		1776.46	1198.11	1640.6	1469.81
1201.99		1776.46	1198.11	1644.48	1471.11
1203.28		1780.34	1198.11	1645.78	1471.11
1203.28		1784.22	1199.4	1649.66	1474.99
1204.58		1786.81	1201.99	1656.13	1476.28
1207.16		1788.1	1201.99	1661.31	1476.28
1208.46		1788.1	1201.99	1663.89	1480.16
1211.04		1789.39	1203.28	1665.19	1481.46
1211.04		1789.39	1203.28	1669.07	1481.46
1211.04		1793.28	1204.58	1674.24	1481.46
1211.04		1799.75	1204.58	1675.54	1482.75
1213.63		1815.27	1205.87	1676.83	1484.05
1214.93		1815.27	1205.87	1679.42	1484.05
1216.22		1816.57	1205.87	1682.01	1486.63
1217.51		1819.15	1207.16	1683.3	1486.63
1218.81		1824.33	1209.75	1684.59	1491.81
1221.39		1824.33	1209.75	1688.47	1493.1
1222.69		1824.33	1212.34	1700.12	1494.4
1223.98		1825.62	1212.34	1705.3	1496.98
1225.28		1825.62	1213.63	1705.3	1502.16
1225.28		1826.92	1213.63	1710.47	1502.16
1225.28		1826.92	1213.63	1715.65	1503.45
1225.28		1830.8	1214.93	1720.82	1503.45
1226.57		1830.8	1214.93	1720.82	1509.92
1226.57		1832.09	1217.51	1736.35	1513.81
1230.45		1832.09	1217.51	1747.99	1516.39
1231.75		1833.39	1217.51	1754.46	1516.39
1231.75		1833.39	1218.81	1755.76	1517.69
1238.21		1834.68	1218.81	1759.64	1517.69
1239.51		1834.68	1220.1	1764.81	1520.27
1240.8		1835.97	1220.1	1767.4	1520.27
1240.8		1839.86	1222.69	1768.69	1521.57
1240.8		1843.74	1222.69	1782.93	1526.74
1240.8		1845.03	1223.98	1797.16	1528.04
1242.1		1847.62	1223.98	1807.51	1528.04
1243.39		1847.62	1225.28	1811.39	1528.04
1243.39		1850.21	1225.28	1811.39	1538.39
1243.39		1854.09	1226.57	1816.57	1538.39
1244.68		1856.68	1226.57	1817.86	1538.39
1248.57		1861.85	1227.86	1820.45	1540.98
1248.57		1868.32	1227.86	1820.45	1547.44
1249.86		1869.61	1229.16	1833.39	1548.74
1249.86		1872.2	1229.16	1841.15	1550.03
1251.15		1872.2	1230.45	1841.15	1553.91
1251.15		1873.5	1231.75	1847.62	1555.21
1252.45		1874.79	1233.04	1857.97	1555.21
1253.74		1876.08	1233.04	1865.73	1556.5
1256.33		1876.08	1234.33	1867.03	1559.09
1258.92		1878.67	1234.33	1899.37	1559.09
1261.51		1881.26	1234.33	1900.67	1560.38
1261.51		1882.55	1236.92	1909.72	1564.27
1262.8		1882.55	1236.92	1911.02	1566.85
1262.8		1894.2	1236.92	1911.02	1573.32
1264.09		1894.2	1239.51	1916.19	1574.62
1265.39		1911.02	1242.1	1922.66	1577.2
1267.97		1911.02	1243.39	1923.96	1577.2
1270.56		1912.31	1243.39	1931.72	1579.79
1274.44		1913.61	1244.68	1935.6	1581.09
1275.74		1914.9	1244.68	1947.25	1581.09
1275.74		1920.07	1245.98	1952.42	1588.85
1275.74		1921.37	1245.98	1964.07	1592.73
1278.33		1922.66	1245.98	1986.06	1595.32
1282.21		1923.96	1245.98	1991.24	1597.9
1286.09		1925.25	1247.27	2006.76	1601.79
1287.38		1927.84	1247.27	2030.05	1601.79
1287.38		1930.42	1247.27	2041.7	1603.08
1289.97		1931.72	1248.57	2042.99	1603.08
1291.26		1936.89	1249.86	2052.05	1604.38
1291.26		1938.19	1249.86	2066.28	1609.55
1292.56		1939.48	1255.04	2086.98	1609.55
1295.14		1940.78	1255.04	2093.45	1610.84
1296.44		1943.36	1255.04	2098.63	1610.84
1297.73		1945.95	1256.33	2123.21	1612.14
1297.73		1947.24	1256.33	2151.67	1616.02
1297.73		1949.83	1258.92	2178.84	1618.61
1300.32		1951.13	1258.92	2198.25	1621.19
1305.49		1951.13	1261.5	2199.55	1621.19
1306.79		1952.42	1261.5	2206.02	1622.49
1306.79		1952.42	1261.5	2247.42	1623.78
1308.08		1952.42	1262.8	2268.12	1625.08
1308.08		1952.42	1262.8	2270.71	1627.66
1309.38		1955.01	1262.8	2281.06	1627.66
1313.26		1966.65	1262.8	2284.94	1630.25
1314.55		1967.95	1265.39	2295.29	1632.84
1315.85		1969.24	1265.39	2299.17	1641.9
1317.14		1970.54	1267.97	2300.47	1643.19
1317.14		1970.54	1267.97	2308.23	1645.78
1317.14		1970.54	1267.97	2347.05	1645.78
1319.73		1978.3	1269.27	2365.16	1648.37
1324.9		1986.06	1269.27	2376.8	1649.66
1324.9		1991.24	1269.27	2406.56	1653.54
1324.9		1993.82	1270.56	2406.56	1662.6
1326.2		2006.76	1270.56	2422.09	1663.89
1327.49		2010.64	1270.56	2451.85	1670.36
1327.49		2013.23	1271.86	2458.32	1671.65
1330.08		2014.53	1271.86	2481.61	1675.54
1332.67		2015.82	1273.15	2491.96	1680.71
1335.25		2020.99	1274.44	2497.13	1687.18
1335.25		2023.58	1278.32	2556.65	1693.65
1335.25		2023.58	1278.32	2717.09	1694.94
1337.84		2024.88	1279.62	2724.85	1696.24
1340.43		2024.88	1279.62	2741.67	1701.41
1350.78		2028.76	1282.21	2810.24	1701.41
1353.37		2031.35	1286.09	2811.54	1702.71
1355.96		2035.23	1286.09	2886.58	1713.06
1355.96		2036.52	1286.09	2894.34	1714.35
1357.25		2039.11	1286.09	3022.44	1714.35
1357.25		2041.7	1288.67	3039.26	1715.65
1359.84		2042.99	1291.26	3078.07	1720.82
1359.84		2042.99	1291.26	3088.42	1720.82
1361.13		2044.28	1293.85	3102.66	1727.29
1362.42		2046.87	1295.14	3185.46	1732.47
1362.42		2046.87	1295.14	3431.29	1741.52
1363.72		2049.46	1297.73	3444.23	1742.82
1365.01		2050.75	1297.73	3493.4	1746.7
1365.01		2052.05	1299.03	3545.15	1747.99
1375.36		2057.22	1300.32		1747.99
1376.66		2063.69	1304.2		1750.58
1380.54		2063.69	1304.2		1751.87
1381.83		2063.69	1306.79		1751.87
1381.83		2063.69	1309.38		1766.11
1384.42		2063.69	1309.38		1766.11
1385.71		2071.45	1309.38		1767.4
1387.01		2072.75	1310.67		1776.46
1387.01		2075.34	1313.26		1780.34
1393.48		2075.34	1313.26		1781.63
1398.65		2080.51	1317.14		1788.1
1405.12		2081.81	1317.14		1789.39
1409		2085.69	1317.14		1791.98
1410.3		2088.28	1318.43		1799.75
1410.3		2089.57	1318.43		1799.75
1415.47		2089.57	1319.73		1801.04
1416.77		2094.74	1321.02		1802.33
1419.35		2094.74	1326.2		1802.33
1420.65		2096.04	1326.2		1823.04
1420.65		2099.92	1327.49		1825.62
1421.94		2101.21	1327.49		1835.97
1423.24		2108.98	1328.79		1841.15
1425.82		2108.98	1328.79		1845.03
1428.41		2111.56	1330.08		1857.97
1431		2120.62	1330.08		1860.56
1432.29		2121.91	1331.37		1863.14
1433.59		2123.21	1333.96		1874.79
1438.76		2132.27	1333.96		1879.96
1440.06		2142.62	1333.96		1885.14
1441.35		2143.91	1335.25		1887.73
1442.64		2145.2	1336.55		1891.61
1443.94		2146.5	1339.13		1895.49
1445.23		2150.38	1340.43		1908.43
1445.23		2151.67	1341.72		1909.72
1450.41		2152.97	1344.31		1909.72
1450.41		2156.85	1345.61		1930.42
1452.99		2158.14	1346.9		1939.48
1452.99		2160.73	1348.19		1944.66
1455.58		2160.73	1348.19		1953.71
1456.88		2160.73	1348.19		1955.01
1456.88		2162.02	1349.49		1961.48
1459.46		2164.61	1349.49		1970.53
1462.05		2167.2	1350.78		1971.83
1462.05		2169.79	1350.78		1979.59
1464.64		2169.79	1350.78		1991.24
1467.23		2171.08	1353.37		2026.17
1467.23		2174.96	1353.37		2033.93
1467.23		2178.84	1353.37		2033.93
1471.11		2186.61	1353.37		2048.16
1472.4		2186.61	1354.66		2048.16
1476.28		2190.49	1357.25		2055.93
1477.58		2195.66	1357.25		2062.4
1478.87		2204.72	1358.54		2066.28
1481.46		2209.9	1359.84		2066.28
1482.75		2211.19	1359.84		2076.63
1484.05		2212.49	1361.13		2077.92
1486.63		2212.49	1361.13		2086.98
1493.1		2222.84	1365.01		2092.16
1495.69		2226.72	1368.89		2093.45
1496.98		2235.77	1368.89		2103.8
1496.98		2243.54	1371.48		2107.68
1498.28		2253.89	1372.78		2108.98
1499.57		2264.24	1372.78		2120.62
1499.57		2268.12	1374.07		2130.97
1502.16		2270.71	1375.36		2132.27
1503.45		2278.47	1377.95		2155.55
1503.45		2279.76	1377.95		2169.79
1504.75		2282.35	1380.54		2186.61
1507.34		2283.65	1381.83		2199.55
1509.92		2284.94	1383.13		2200.84
1515.1		2290.12	1385.71		2204.72
1515.1		2291.41	1387.01		2206.01
1517.69		2294	1389.6		2208.6
1522.86		2305.64	1389.6		2212.49
1522.86		2306.94	1390.89		2252.59
1525.45		2321.17	1390.89		2278.47
1526.74		2322.46	1390.89		2288.82
1528.04		2331.52	1393.48		2294
1530.62		2337.99	1394.77		2295.29
1534.51		2345.75	1396.07		2299.17
1540.98		2348.34	1396.07		2312.11
1542.27		2352.22	1396.07		2314.7
1542.27		2352.22	1397.36		2321.17
1552.62		2353.51	1398.65		2323.76
1559.09		2354.81	1401.24		2326.34
1561.68		2359.98	1401.24		2327.64
1561.68		2371.63	1402.53		2339.28
1566.85		2374.22	1403.83		2354.81
1568.15		2383.27	1403.83		2410.44
1573.32		2383.27	1407.71		2420.79
1573.32		2388.45	1407.71		2427.26
1575.91		2403.97	1410.3		2437.61
1579.79		2406.56	1411.59		2442.79
1582.38		2406.56	1416.77		2442.79
1588.85		2406.56	1416.77		2463.49
1588.85		2407.86	1418.06		2467.37
1590.14		2411.74	1419.35		2523.01
1590.14		2423.38	1421.94		2525.6
1592.73		2427.26	1423.24		2610.99
1596.61		2433.73	1423.24		2612.28
1600.49		2441.5	1424.53		2645.92
1600.49		2447.97	1427.12		2658.86
1603.08		2451.85	1428.41		2658.86
1604.38		2455.73	1429.7		2679.57
1609.55		2458.32	1431		2682.15
1612.14		2460.9	1434.88		2688.62
1614.73		2468.67	1437.47		2692.5
1616.02		2473.84	1441.35		2698.97
1616.02		2498.43	1442.64		2702.85
1621.19		2506.19	1442.64		2702.85
1626.37		2521.72	1446.53		2714.5
1628.96		2539.83	1447.82		2718.38
1630.25		2547.59	1449.11		2730.03
1630.25		2547.59	1450.41		2753.31
1634.13		2554.06	1451.7		2789.54
1639.31		2563.12	1451.7		2803.77
1639.31		2585.11	1452.99		2830.95
1643.19		2585.11	1456.88		2834.83
1645.78		2588.99	1458.17		2836.12
1656.13		2601.93	1460.76		2886.58
1658.72		2622.64	1460.76		2903.4
1660.01		2627.81	1462.05		3040.55
1661.3		2638.16	1465.93		3078.07
1663.89		2649.81	1465.93		3083.25
1667.77		2667.92	1469.81		3100.07
1670.36		2671.8	1469.81		3162.17
1672.95		2682.15	1474.99		3167.35
1675.54		2683.45	1478.87		3168.64
1678.12		2733.91	1480.16		3276.03
1680.71		2777.9	1481.46		3299.32
1682.01		2796.01	1482.75		3326.49
1684.59		2799.89	1484.05		3386.01
1685.89		2810.24	1485.34		3418.35
1693.65		2840	1486.63		3468.81
1696.24		2846.47	1493.1
1697.53		2849.06	1493.1
1701.41		2858.12	1493.1
1701.41		2859.41	1494.4
1702.71		2876.23	1496.98
1707.88		2881.41	1496.98
1711.77		2887.88	1500.87
1713.06		2899.52	1506.04
1719.53		2905.99	1509.92
1728.59		2913.75	1512.51
1729.88		2970.68	1515.1
1733.76		2975.86	1515.1
1733.76		2981.03	1515.1
1737.64		2987.5	1517.69
1742.82		2995.26	1520.27
1742.82		3013.38	1521.57
1744.11		3058.66	1525.45
1749.29		3159.58	1530.62
1750.58		3278.62	1530.62
1750.58		3278.62	1531.92
1751.87		3313.55	1533.21
1755.76		3382.13	1535.8
1757.05		3417.06	1538.39
1762.22		3433.88	1548.74
1762.22			1552.62
1768.69			1555.21
1768.69			1556.5
1769.99			1556.5
1777.75			1557.8
1791.98			1559.09
1794.57			1560.38
1799.75			1562.97
1801.04			1568.15
1803.63			1570.73
1806.22			1570.73
1808.8			1573.32
1811.39			1578.5
1824.33			1584.97
1824.33			1590.14
1832.09			1591.44
1834.68			1592.73
1835.97			1596.61
1839.86			1596.61
1841.15			1597.9
1854.09			1599.2
1860.56			1601.79
1863.14			1603.08
1878.67			1603.08
1895.49			1612.14
1904.55			1616.02
1911.02			1621.19
1911.02			1626.37
1912.31			1640.6
1923.96			1644.48
1923.96			1645.78
1931.72			1647.07
1931.72			1647.07
1935.6			1647.07
1940.78			1649.66
1944.66			1650.95
1948.54			1650.95
1949.83			1658.72
1952.42			1661.3
1955.01			1662.6
1956.3			1665.19
1962.77			1667.77
1964.07			1669.07
1965.36			1675.54
1973.12			1679.42
1975.71			1684.59
1988.65			1685.89
1997.71			1687.18
1999			1691.06
2019.7			1693.65
2027.46			1694.94
2030.05			1698.83
2061.1			1700.12
2083.1			1702.71
2085.69			1706.59
2110.27			1715.65
2112.86			1718.23
2116.74			1720.82
2120.62			1723.41
2130.97			1723.41
2132.27			1726
2140.03			1729.88
2155.55			1729.88
2164.61			1729.88
2181.43			1731.17
2189.2			1741.52
2195.66			1742.82
2213.78			1742.82
2222.84			1744.11
2224.13			1744.11
2226.72			1745.4
2228.01			1751.87
2231.89			1753.17
2233.19			1758.34
2261.65			1773.87
2272			1782.93
2297.88			1786.81
2314.7			1788.1
2334.11			1790.69
2336.7			1799.75
2397.51			1811.39
2475.14			1817.86
2486.78			1823.04
2510.07			1825.62
2525.6			1826.92
2534.65			1826.92
2547.59			1828.21
2688.62			1838.56
2705.44			1839.86
2739.08			1841.15
2742.96			1846.33
2781.78			1850.21
2902.11			1850.21
3018.55			1855.38
3023.73			1856.68
3144.06			1870.91
			1873.5
			1879.96
			1886.43
			1890.32
			1901.96
			1904.55
			1913.61
			1914.9
			1918.78
			1929.13
			1931.72
			1944.66
			1949.83
			1958.89
			1960.18
			1965.36
			1966.65
			1969.24
			1977
			1980.88
			2002.88
			2019.7
			2031.35
			2035.23
			2042.99
			2053.34
			2077.92
			2083.1
			2098.63
			2105.09
			2110.27
			2111.56
			2125.8
			2141.32
			2143.91
			2159.44
			2159.44
			2162.02
			2164.61
			2173.67
			2176.26
			2178.84
			2207.31
			2211.19
			2221.54
			2224.13
			2231.89
			2237.07
			2238.36
			2283.65
			2306.94
			2339.28
			2341.87
			2353.51
			2354.81
			2358.69
			2398.8
			2427.26
			2449.26
			2482.9
			2504.89
			2676.98
			2700.27
			2705.44
			2731.32
			2767.55
			2909.87
			2921.51
			3009.5
			3133.71
			3135

## Sheet: Fig.S2A
		Iib	Iix	Iia
	WT NA.1.3	100	74	5
	WT NA.1.2	120	69	3
	WT NA.1.3	89	76	20
	WT NA.2.1	102	148	38
	WT NA.2.2	141	93	1
	WT NA.2.3	156	80	8
		708	540	75	1323
	PERCENTAGE	70800	54000	7500
		Iib	Iix	Iia	I
	UFSP1 KO1.1	138	131	35	1
	UFSP1 KO1.2	203	182	97	4
	UFSP1 KO1.3	92	65	15	1
	UFSP1 KO1.4	83	71	6	0
	UFSP1 KO1.5	97	67	7	0
	UFSP1 KO1.6	122	64	12	0
		735	580	172	6	1493
	percentage	49.2297	38.848	11.5204	0.401875
	#5 WT1.1	113	111	6
	#5 WT1.2	132	112	11
	#5 WT1.3	126	99	9
	#5 WT2.1	101	97	4
	#5 WT2.2	102	151	15
	#5 WT2.3	125	114	5
		699	684	50	1433
	PERCENTAGE	4660	4560	333.333
	#4 Ufsp1 KO1.1	102	14	2
	#4 Ufsp1 KO1.2	87	23	5
	#4 Ufsp1 KO1.3	38	32	34
	#4 Ufsp1 KO2.1	104	27	10
	#4 Ufsp1 KO2.2	114	19	2
	#4 Ufsp1 KO2.3	60	59	53
		505	174	106	785
	PERCENTAGE	25250	8700	5300
	#6 Ufsp1 KO1.1	144	44	0
	#6 Ufsp1 KO1.2	149	86	4
	#6 Ufsp1 KO1.3	154	50	1
	#6 Ufsp1 KO2.1	118	114	27
	#6 Ufsp1 KO2.2	150	93	7
	#6 Ufsp1 KO2.3	138	60	3
		853	447	42	1342
	PERCENTAGE	12185.7	6385.71	600
	#9 WT1.1	105	57	19
	#9 WT1.2	63	50	33
	#9 WT1.3	57	65	51
	#9 WT2.1	138	58	5
	#9 WT2.2	78	66	33
	#9 WT2.3	80	84	57
		521	380	198	1099
	PERCENTAGE	1578.79	1151.52	600

[truncated: 6 more sheets: Fig.S2B, Fig.S2C, Fig.S2D, Fig.S3A, Fig.S3B, Fig.S3C]
